# Supplementary material for: Rare Disease Drug Repurposing
Source: JAMA Netw Open. 2025 May 5;8(5):e258330. doi: 10.1001/jamanetworkopen.2025.8330 (PMC12053540; doi:10.1001/jamanetworkopen.2025.8330)
Supplement: Supplement 1. — eTable 1. ROADMAP Survey Questions, Data Cleaning, Preprocessing, and Assigned Variables eTable 2. List of US-Based RDNPs Meeting ROADMAP Inclusion Criteria and Organizational Demographics [file jamanetwopen-e258330-s001.xlsx]

## Sheet: Overview
category	subcategory	status	type	name	link	description/notes	push	pull	edit?	edited
RDNP	survey data	in progress	google sheet	druglist_needs_cleaned	link	Drug names that need to be cleaned + FDA gold labels	NO	NO	YES	-
RDNP	survey data	in progress	google sheet	diseases_clean	link	Disease names that need cleaned & classified				-
ROADMAP - general	other	complete	google sheet	UpToDate Drug Data Extraction	link	Used for comparison with survey diseases	NO	YES	YES	-
RDNP	RDNP report	in progress	google doc	RDNP REPORT TEMPLATE	link	Preliminary viz for RDNP Report	-	-	-	-
RDNP	survey data	subject to change	google sheet	RDNP question key	link	For matching Q #s to Q text + some additional classifcation	YES	YES	YES	-
RDNP	RDNP report	in progress	google sheet	RDNP report data	link	Each sheet = data required for the corresponding viz	YES	NO	NO	-
RDNP	Typology	in progress	miro	RDNP Typology	link	Drug repurposing typology	-	-	-	-
RDNP	survey data	subject to change	google sheet	RDNP survey data subset	link	Any/all updates to the RDNP survey data will get pushed here	YES	NO	NO	-
RDNP	Network analysis	subject to change	google sheet	Network data (isolated)	link	Unformatted & cleaned copy of Ania's original spreadsheet + final edge & node lists	YES	YES	YES
RDNP	survey data	ongoing	miro	ROADMAP Survey (Miro)	link	Birds-eye view of ROADMAP survey cleaning/viz progress	-	-	-	-
RDNP	Medidata	subject to change	google sheet	DATASHEET_MEDIDATA	link	"Sheet7," i.e., preliminary dataset of drugs+orgs+steps	YES	YES	NO	-
RDNP	survey data	subject to change	google sheet	Renaming	link	"Dictionary" for survey Qs w values that need manual review. Dictionaries get imported into R and applied to data computationally	NO	YES	YES	-
ROADMAP - general	Medidata	subject to change	miro	ROADMAP Mind Map	link	ROADMAP drug repurposing mind map - using w/ Medidata	-	-	-	-
ROADMAP - general	PRISMA	paused	miro	PRISMA chart	link	PRISMA chart with ROADMAP survey subsets	-	-	-	-
ROADMAP - general	other	complete	google doc	Data Analysis Plan	link	Steps for survey data cleaning/viz. Might already be in "ROADMAP Project Plan"?	-	-	-	-
ROADMAP - general	survey data	not started	google sheet	ROADMAP Survey - clean	link	HAVEN'T STARTED CLEANING YET
ROADMAP - general	survey data	complete	CSV	Original ROADMAP survey data	link	Original Qualtrics data	NO	YES	NO	-
ROADMAP - general	survey data	complete	CSV	Original ROADMAP Follow-Up survey data	link	Original Qualtrics data	NO	YES	NO	-
ROADMAP - general	survey data	complete	other	Qualtrics	link	Shortcut to Qualtrics bc I can never find the stupid URL	-	-	-	-
ROADMAP - general	survey data	complete	google sheet	Data Master Tracker	link	?	NO	YES	YES	-
Drug Repurposing	meeting notes	ongoing	google doc	Drug Repuposing Meeting Notes	link	Drug Repuposing Meeting Notes	-	-	-	-
ROADMAP - general	meeting notes	ongoing	google doc	ROADMAP Project Plan	link	ROADMAP Project Plan + meeting notes	-	-	-	-
RDNP	survey data	abandoned	google sheet	US_RDNP_final_one_per_org	link	Ania's original copy of the RDNP subset. OUTDATED. ONLY USE "RDNP survey data subset" MOVING FORWARD.	NO	NO	NO	-
RDNP	survey data	abandoned	google sheet	RDNP DATA CHECK	link	Sheet was originally used to replace RDNP names. OUTDATED. ONLY USE "Renaming -> Q3-Q301 (org names)" MOVING FORWARD.	NO	NO	NO
RDNP	Network analysis	abandoned	google sheet	NETWORK DATA	link	Ania's original network data. OUTDATED. ONLY USE "Network data (isolated)" MOVING FORWARD.	NO	NO	NO
RDNP	RDNP report	abandoned	google doc	Quality analysis notes	link	Documents cleaning steps completed prior to starting RDNP report. Not really updating this anymore.	-	-	-	-

## Sheet: Issues
TASK CATEGORY	SB STATUS	AK STATUS	Note on Status	PROBLEM (1 PER ROW)	ASSIGNED TO	SOLUTIONS	Slack	Data
survey data	Done			Update disease list/uptodate comparison to include full list of diseases from survey data	Sarah Bolden	pulled data from Q16,Q73,Q108_16,Q108_17,Q108_18,Q108_19,Q108_20,Q145,Q189		diseases-clean_uptodate_compare-V2
RDNP report	Done	Reviewed	AK - Clarficaition provided	https://cstlatpenn.slack.com/archives/D03BK8NLATB/p1653256600584689 (Need clarification on what to include in collaboration viz)	ania@castlemannetwork.org	OK to only use 147 orgs in viz		link
General	Done			Merged cells make working with the file when I input May .csv into google sheet	Sarah Bolden	exported via googlesheets4 instead of via CSV		link
General	Done			Where is the most up to date full cleaned dataset on the google drive?	Sarah Bolden	link (FULL ROADMAP SURVEY; ORG NAMES CLEANED)		link
Network Data	Done			Duplicate - (NEPTUNE) and University of Michigan	Sarah Bolden	removed duplicate manually by row number in R prior to final export		EDGE-LIST
Network Data	Done			PSC partners and Costello Network marked as "non profit" not "RDNP" (should be RDNPs)	Sarah Bolden	Replaced manaully in "anias-nodes" (in network-data-isolated) before re-importing and re-running scripts		anias-nodes
survey data	Done	Reviewed	AK reviewed 5/31	Need Ania's input on 5 rows - cases are highlighted in yellow; questions are left as comments in column E	ania@castlemannetwork.org			translation spreadsheet
survey data	Done	Done	All responded.	Whether orgs support research or not (emails)	ania@castlemannetwork.org
survey data	Done		Should merge spanish answers with english answers and work on translations of human-entered text.	Moving into the Q7 section of the PRISMA chart. Should I be adding Spanish Qs to everything? Or only working with the Qs in English that are included on the stickies? Including AND beyond PRISMA: Should we just bite the bullet and translate the Spanish data to English, and add those values to the corresponding English columns (which are currently blank)?	ania@castlemannetwork.org	Reviewed key-equivalent pairs to see if there were issues beyond the Q20/Q74 mixup; didn't see anything. Updated Q20 to Q74	See Slack mesage for full set of Qs.
PRISMA	Done	Reviewed	AK reviewed 5/31	RE: PRISMA CHART. Made a spreadsheet (see link column). There are several places - highlighted in green - that I left comments on with questions/notes. Before I move everything to Miro, can you review these comments?	ania@castlemannetwork.org			https://docs.google.com/spreadsheets/d/1Rrz3EmJy4vxrCpUXFK-6NdizPU6uZuX_KxPSkiW7JLc/edit#gid=805611676
General	Working on it		Yes - let's review in meeting today 5/31	Would like Ania to review the changes I made to the full Qualtrics dataset before we officially take the current clean version as our "gold standard" / starting point for analysis.	ania@castlemannetwork.org	cleaned dataset (5-28-22)		quality analysis notes
General			AK reviewed 5/31	Renaming sheet needs reviewed. See Slack link for details on color coding.	ania@castlemannetwork.org		Slack	Renaming sheet
RDNP report	Done			Received error when trying to run PREP flow Matt sent.	Matt		Slack
	Done		Sankey/river diagram	How do I create the right kind of edgelist? :(
	Done		Deduplicating full survey data	How do you want to proceed with deduplicating here? Namely, what selection criteria (variables) do you want me to include in a deduplicating sheet? (progress? start/end date? duration? anything else?)
	Stuck - need to discuss		Clean all of Q301 org names	Needs Ania's review. See Data column for link. Spreadsheet tab is "Q3-Q301"				link

## Sheet: Links
ORIGINAL DATA	CLEAN DATA	DATA CLEANING	RDNP REPORT	TYPOLOGY	MIRO	NETWORKS	MEDIDATA	NOTES	OUTDATED
Qualtrics	ROADMAP Survey - clean	Renaming	RDNP REPORT TEMPLATE	TYPOLOGY SHEET	RDNP Typology	Network data (isolated)	DATASHEET_MEDIDATA	ROADMAP Project Plan	US_RDNP_final_one_per_org
Original ROADMAP survey data	RDNP survey data subset	druglist_needs_cleaned	RDNP question key		ROADMAP Survey			Drug Repuposing Meeting Notes	RDNP DATA CHECK
Original ROADMAP Follow-Up survey data		diseases_clean	RDNP report data		ROADMAP Mind Map				NETWORK DATA
		UpToDate classifications	Viz tool comparison		PRISMA chart				Quality analysis notes

## Sheet: Sheet2
Not started
Stuck - need to discuss
Needs Review
Reviewed
Working on it
Done

## Sheet: Table of Contents
Nijim S, Korsunska A, Zinski J, et al. Rare disease drug repurposing. JAMA Network Open. 2025;8(5):e258330. doi:10.1001/jamanetworkopen.2025.8330
This supplemental material has been provided by the authors to give readers additional information about their work.
eTable 1. ROADMAP Survey Questions, Data Cleaning, Preprocessing, and Assigned Variables
eTable 2. List of US-Based RDNPs Meeting ROADMAP Inclusion Criteria and Organizational Demographics

## Sheet: eTable 1. ROADMAP Survey
Stakeholder Section	Question #	Question ID / Name	Question Class	Question/Text	Question Choices, if applicable	Outcome of Question (0 = Question Not Included in Model, 1 = Included in Drug/Disease-Specific Model, 2 = Included in Organization-Specific Model, 3 = Used to Help Classify Project Stage/Success)	Data Pre-Processing (transformations, how unanswered questions were dealt with, etc.)	Variable Name in RF Model (if applicable)	Organization-Specific or Drug-Disease Pair-Specific RF Model?
ALL	0	Progress	number	Progress	N/A	N/A	N/A	N/A	N/A
ALL	0	Duration (in seconds)	number	Duration (in seconds)	N/A	N/A	N/A	N/A	N/A
ALL	0	Response ID	string	Response ID	N/A	N/A	N/A	N/A	N/A
ALL	0	Recipient Last Name	human string	Recipient Last Name	N/A	N/A	N/A	N/A	N/A
ALL	0	Recipient First Name	human string	Recipient First Name	N/A	N/A	N/A	N/A	N/A
ALL	0	Recipient Email	human string	Recipient Email	N/A	N/A	N/A	N/A	N/A
ALL	0	Language Preference	string	Welcome to the Repurposing Of All Drugs, Mapping All Paths (ROADMAP) initiative, led by the Castleman Disease Collaborative Network (CDCN) and supported by the Chan Zuckerberg Initiative. Thank you so much for helping us to better understanding drug repurposing for rare diseases and to revolutionize the field! Please confirm your language preference below. Bienvenido a la iniciativa Reutilización…	N/A	N/A	N/A	N/A	N/A
ALL	0	Consent	string	Thank you for considering taking part in the ROADMAP Project. The purpose of the below consent form is to provide you with information about participation in the research study and offer you the opportunity to decide whether you wish to participate. You can take as much time as you wish to decide and can ask any questions you have now, during, or after the research is complete. Informed Consent F…	N/A	N/A	N/A	N/A	N/A
ALL	1	Q3	human string	Which rare disease organization provided you with this survey link (emailed directly or posted on social media)? Please type out full name of the organization, avoid acronyms.	N/A	N/A	N/A	N/A	N/A
ALL	2	Q3.1	human string	Which rare disease organization do you represent (for rare disease non-profit representatives) or are a part of (for patients, loved ones, physicians and researchers?) Please type out full name of the organization, avoid acronyms.	N/A	N/A	N/A	N/A	N/A
ALL	3	Q4	yes/no	Is the organization you represent or are a part of based in the US?	Yes, No	0 (not included in RF model as question intended to assess inclusion criteria)	N/A	N/A	N/A
ALL	4	Q5	yes/no	Is this organization pursuing drug repurposing in the US?	Yes, No	0 (not included in RF model as question overlaps with Q48, where support of repurposing is assessed more explicitly)	N/A	N/A	N/A
ALL	5	Q294	yes/no	Are you personally based (live/work) in the US?	Yes, No	0 (not included in RF model as individual survey respondent location in the US not hypothesized to influence successful repurposing outcomes)	N/A	N/A	N/A
ALL	6	Q295	yes/no	Do you personally have experience with repurposing drugs in the US?	Yes, No	0 (not included in RF model as personal experience of respondent not hypothesized to influence organizational success with repurposing; intended to assess familiarity of respondent for different purposes)	N/A	N/A	N/A
ALL	7	Q7	list	What stakeholder group(s) do you represent? (Select all that apply) - Selected Choice	Rare disease non profit organization representative, Rare disease patient, Rare disease patient’s loved one, Rare disease physician, Rare disease researcher	0 (not included in RF model as used to direct survey respondent to affiliated stakeholder sections)	N/A	N/A	N/A
ALL	7	Q7_17_TEXT	human text	What stakeholder group(s) do you represent? (Select all that apply) - Other stakeholder (pharmaceutical company, regulatory agency, etc). Please specify: - Text	N/A (free-form response)	0 (not included in RF model as used to direct survey respondent to affiliated stakeholder sections)	N/A	N/A	N/A
ALL	8	Q10	list	If you received this survey from multiple rare disease organizations, please fill out the survey for the rare disease that you most closely associate yourself with. If you are able to, please consider taking the survey additional times for each rare disease as your perspective and experience may differ. This survey does not have to be completed in one time, you can come back later and your answer…	Rare disease non profit organization representative, Rare disease patient, Rare disease patient’s loved one taking survey for a patient, Rare disease physician, Rare disease researcher	0 (not included in RF model as used to identify organization)	N/A	N/A	N/A
ALL	9	Q11	string	For research purposes, do you consent for your organization’s name to be listed as a participating organization on the CDCN website, on any future ROADMAP project-specific website that may be built in the future and in any reports or publications associated with this research? Any associated data will only be reported in de-identified, aggregate form, unless further consent is given for in depth …	N/A	0 (not included in RF model as required consent is part of inclusion criteria for analysis)	N/A	N/A	N/A
ALL	10	Q12	string	We are interested in following up with a select group of rare disease organizations, patients, loved ones, researchers and physicians for 30-60 minute interviews regarding their experience with drug repurposing, including challenges faced and brainstorming solutions. These interviews will be incredibly valuable as they will provide vital information for us to use for the ROADMAP tool. This tool w…	N/A	N/A	N/A	N/A	N/A
ALL	11	Q13	human string	Please enter your email address where the study authors may contact you for follow up interviews:	N/A (free-form response)	N/A	N/A	N/A	N/A
ALL	12	Q14	string	We have reached out to over 800 rare disease non profit organizations and asked them to participate in this project by taking the survey and distributing it to their patient, loved one, physician and researcher communities, which is how it got to you! One huge benefit to participating in this project for the organization you’re a member of is to be able to learn from the data you provide for this…	N/A	N/A	N/A	N/A	N/A
RDNP LEADERS	13	Q16	human string	What rare disease or rare disease area does your organization focus on? (Please type in full rare disease name(s), avoiding acronyms.)	N/A (free-form response)	0 (not included in RF model as question intended to identify rare disease name)	N/A	N/A	N/A
RDNP LEADERS	14	Q17	human string	What is your official title in your rare disease organization (e.g. executive director, founder, etc.)?	N/A (free-form response)	0 (not included in RF model as question intended to identify position of RDNP leader respondents)	N/A	N/A	N/A
RDNP LEADERS	15	Q18	number	What year was the organization founded?	N/A (numerical response)	2 (Included in organization-specific RF model)	2022 - [Response] = Age of Organization, Transformed to fraction	Organization Age	Organization-Specific
RDNP LEADERS	16	Q19	number	How many full time staff members do you currently have?	N/A (numerical response)	2 (Included in organization-specific RF model)	Continuous response transformed to fraction, log transformed	Full-Time Staff	Organization-Specific
RDNP LEADERS	17	Q20	list	What kind of activities does your rare disease organization do? (Select all that apply) - Selected Choice	Patient education, Patient community development, Disease awareness, Newly diagnosed patient support, Patient data collection, Developing centers of excellence and disease area guidelines, Basic research, Translational research, Novel drug development, Drug repurposing, Fundraising efforts, Patient financial support, Policy development and advocacy, Other	0 (not included in RF model as Q20 and Q21 overlap for the purposes of RF modeling so Q21 was used as it denotes the top 3 activities of focus for the organization among the ones listed here)	N/A	N/A	N/A
RDNP LEADERS	17	Q20_19_TEXT	human text	What kind of activities does your rare disease organization do? (Select all that apply) - Other, please specify - Text	N/A (free-form response)	0 (not included in RF model as it includes free-form responses; if a free-text response overlapped with a listed choice in the prior question, free-text responses were re-classified to one of the prior question's choices; if a pattern arose among multiple participants, a new option was created)	N/A	N/A	N/A
RDNP LEADERS	18	Q21	list	Out of these activities, which are the top 3 most important that the organization focuses on? - Selected Choice	Patient education, Patient community development, Disease awareness, Newly diagnosed patient support, Patient data collection, Developing centers of excellence and disease area guidelines, Basic research, Translational research, Novel drug development, Drug repurposing, Fundraising efforts, Patient financial support, Policy development and advocacy, Other	2 (Included in organization-specific RF model)	Each Option Transformed to a Binary Variable (1, 0 where 1 = Presence of Variable, 0 = Absence), Lack of a response ("N/A") retained as dummy variable	13 Variables (1. Patient Education is in Top 3 Activities of Focus; 2. Patient Community Development is in Top 3 Activities of Focus; 3. Disease Awareness is in Top 3 Activities of Focus; 4. Support for Newly-Diagnosed Patients is in Top 3 Activities of Focus; 5. Patient Data Collection is in Top 3 Activities of Focus; 6. Developing Centers of Excellence and Disease Guidelines is in Top 3 Activit…	Organization-Specific
RDNP LEADERS	19	Q22	list	In what way is your organization involved in supporting research in your rare disease space? (Select all that apply) - Selected Choice	6 Non-"Other" Options (1 - We fund the most promising research grants that we receive through our requests for proposals program, 2 - We provide additional non-financial support to researchers, 3 - We find and fund researchers to study the questions that are important to our disease, 4 - Our organization directs researchers and studies in our disease space, 5 - We currently do not fund or direct …	2 (Included in organization-specific RF model)	Each Option Transformed to a Binary Variable (1, 0 where 1 = Presence of Variable, 0 = Absence), Lack of a response ("N/A") set to 0	6 variables (1. Funds Research Proposals through Proposal Program; 2. Supports Researchers through Non-Financial Research Support; 3. Supports Research by Finding and Funding Researchers to Study Disease; 4. Supports Research by Directing Researchers and Studies in their Disease Space; 5. Does not Fund Research and Not Interested in Funding Research; 6. Does not Fund Research and Interested in Fu…	Organization-Specific
RDNP LEADERS	19	Q22_8_TEXT	human text	In what way is your organization involved in supporting research in your rare disease space? (Select all that apply) - Other, please specify - Text	N/A (free-form response)	0 (not included in RF model as it includes free-form responses; if a free-text response overlapped with a listed choice in the prior question, free-text responses were re-classified to one of the prior question's choices; if a pattern arose among multiple participants, a new option was created)	N/A	N/A	N/A
RDNP LEADERS	20	Q23	factor	What is the average annual funding that your organization has had in the past 3 years (both raised internally and received from external grants and philanthropists)?	N/A (numerical factor)	2 (Included in organization-specific RF model)	Transformed to Ordinal Fraction	Annual Funding	Organization-Specific
RDNP LEADERS	21	Q24_1	percentage	What percentage of this funding goes towards supporting research? - Percentage of funding that supports research	N/A (numerical percentage)	2 (Included in organization-specific RF model)	Transformed to Ordinal Fraction	Proportion of Funding Directed to Research	Organization-Specific
RDNP LEADERS	22	Q25	list	What kind of fundraising activities is your organization involved in to be able to fund research (now or in future)? - Selected Choice	7 Non-"Other" Options (1 - Grassroots / Patient-led fundraising, 2 - Organization-led events, 3 - Grant-writing / Applying for grants, 4 - Engaging with corporate/ industry donors, 5 - Engaging with major private donors / philanthropists, 6 - Employer matching, 7 - Family foundation / creating a trust	2 (Included in organization-specific RF model)	Each Option Transformed to a Binary Variable (1, 0 where 1 = Presence of Variable, 0 = Absence), Lack of a response ("N/A") set to 0	7 variables (1. Organization Fundraises Using Grassroots/Patient-Led Efforts; 2. Organization Uses Organization-Led Events to Fundraise; 3. Organization Fundraises Using Grants; 4. Organization Fundraises Using Industry Donors; 5. Organization Fundraises Using Private Donors; 6. Organization Fundraises Using Employer Matching; 7. Organization Fundraises Using a Family Foundation)	Organization-Specific
RDNP LEADERS	22	Q25_10_TEXT	human text	What kind of fundraising activities is your organization involved in to be able to fund research (now or in future)? - Other, please specify - Text	N/A (free-form response)	0 (not included in RF model as it includes free-form responses; if a free-text response overlapped with a listed choice in the prior question, free-text responses were re-classified to one of the prior question's choices; if a pattern arose among multiple participants, a new option was created)	N/A	N/A	N/A
RDNP LEADERS	23_1	Q26_1	yes/no/ETC	Does your organization currently have the following resources: - Contact registry (i.e. database of contact information for patients and loved ones)	Yes, No	2 (Included in organization-specific RF model)	Each Option Transformed to a Binary Variable (1, 0 where 1 = Presence of Variable, 0 = Absence), Lack of a response ("N/A") set to 0	Has a Contact Registry	Organization-Specific
RDNP LEADERS	23_2	Q26_2	yes/no/ETC	Does your organization currently have the following resources: - Community discussion space (e.g. Facebook group)	Yes, No	2 (Included in organization-specific RF model)	Each Option Transformed to a Binary Variable (1, 0 where 1 = Presence of Variable, 0 = Absence), Lack of a response ("N/A") set to 1	Hosts Community Discussion Forums	Organization-Specific
RDNP LEADERS	23_3	Q26_3	yes/no/ETC	Does your organization currently have the following resources: - Patient & Loved one community gatherings	Yes, No	2 (Included in organization-specific RF model)	Each Option Transformed to a Binary Variable (1, 0 where 1 = Presence of Variable, 0 = Absence), Lack of a response ("N/A") set to 2	Hosts Community Gatherings	Organization-Specific
RDNP LEADERS	23_4	Q26_4	yes/no/ETC	Does your organization currently have the following resources: - Patient community navigator (i.e. person on staff that is in charge of patient support)	Yes, No	2 (Included in organization-specific RF model)	Each Option Transformed to a Binary Variable (1, 0 where 1 = Presence of Variable, 0 = Absence), Lack of a response ("N/A") set to 3	Has a Patient Community Navigator	Organization-Specific
RDNP LEADERS	23_5	Q26_5	yes/no/ETC	Does your organization currently have the following resources: - Research Conferences	Yes, No	2 (Included in organization-specific RF model)	Each Option Transformed to a Binary Variable (1, 0 where 1 = Presence of Variable, 0 = Absence), Lack of a response ("N/A") set to 4	Hosts Research Conferences	Organization-Specific
RDNP LEADERS	23_6	Q26_6	yes/no/ETC	Does your organization currently have the following resources: - Fundraising events	Yes, No	2 (Included in organization-specific RF model)	Each Option Transformed to a Binary Variable (1, 0 where 1 = Presence of Variable, 0 = Absence), Lack of a response ("N/A") set to 5	Hosts Fundraising Events	Organization-Specific
RDNP LEADERS	23_7	Q26_7	yes/no/ETC	Does your organization currently have the following resources: - Scientific or medical advisory board	Yes, No	2 (Included in organization-specific RF model)	Each Option Transformed to a Binary Variable (1, 0 where 1 = Presence of Variable, 0 = Absence), Lack of a response ("N/A") set to 6	Has a Scientific/Medical Advisory Board	Organization-Specific
RDNP LEADERS	23_8	Q26_8	yes/no/ETC	Does your organization currently have the following resources: - Patient registry (i.e. database where patients or family members provide information about their disease)	Yes, No	2 (Included in organization-specific RF model)	Each Option Transformed to a Binary Variable (1, 0 where 1 = Presence of Variable, 0 = Absence), Lack of a response ("N/A") set to 7	Has a Patient Registory	Organization-Specific
RDNP LEADERS	23_9	Q26_9	yes/no/ETC	Does your organization currently have the following resources: - Natural history study (i.e. research study utilizing long-term tracking of patient outcomes and response to treatment)	Yes, No	2 (Included in organization-specific RF model)	Each Option Transformed to a Binary Variable (1, 0 where 1 = Presence of Variable, 0 = Absence), Lack of a response ("N/A") set to 8	Conducts a Natural History Study	Organization-Specific
RDNP LEADERS	23_10	Q26_10	yes/no/ETC	Does your organization currently have the following resources: - Patient reported outcomes (PRO) assessments	Yes, No	2 (Included in organization-specific RF model)	Each Option Transformed to a Binary Variable (1, 0 where 1 = Presence of Variable, 0 = Absence), Lack of a response ("N/A") set to 9	Conducts Patient-Reported Outcomes Assessments	Organization-Specific
RDNP LEADERS	23_11	Q26_11	yes/no/ETC	Does your organization currently have the following resources: - Biobank to collect patient samples (e.g. blood, tissue, etc.)	Yes, No	2 (Included in organization-specific RF model)	Each Option Transformed to a Binary Variable (1, 0 where 1 = Presence of Variable, 0 = Absence), Lack of a response ("N/A") set to 10	Uses a Biobank	Organization-Specific
RDNP LEADERS	23_12	Q26_12	yes/no/ETC	Does your organization currently have the following resources: - Research strategy or research agenda	Yes, No	2 (Included in organization-specific RF model)	Each Option Transformed to a Binary Variable (1, 0 where 1 = Presence of Variable, 0 = Absence), Lack of a response ("N/A") set to 11	Has an Established Research Agenda	Organization-Specific
RDNP LEADERS	24_1	Q27_1	list	Please select the reasons you’re not interested in developing [QID119-ChoiceGroup-SelectedChoicesForAnswer-4] - Contact registry (i.e. database of contact information for patients and loved ones)	Not enough funding, Not enough people, Not feasible to develop, Academic or industry partners have already developed, Other organizations focused on the same/similar rare disease or genetic mutation as your organization already developed or is developing, Not interested	0 (not included in RF model as the resource is already accounted for in the model from Q26 and reasons for lack of development are not hypothesized to influence outcome)	N/A	N/A	N/A
RDNP LEADERS	24_2	Q27_2	list	Please select the reasons you’re not interested in developing [QID119-ChoiceGroup-SelectedChoicesForAnswer-4] - Community discussion space (e.g. Facebook group)	Not enough funding, Not enough people, Not feasible to develop, Academic or industry partners have already developed, Other organizations focused on the same/similar rare disease or genetic mutation as your organization already developed or is developing, Not interested	0 (not included in RF model as the resource is already accounted for in the model from Q26 and reasons for lack of development are not hypothesized to influence outcome)	N/A	N/A	N/A
RDNP LEADERS	24_3	Q27_3	list	Please select the reasons you’re not interested in developing [QID119-ChoiceGroup-SelectedChoicesForAnswer-4] - Patient & Loved one community gatherings	Not enough funding, Not enough people, Not feasible to develop, Academic or industry partners have already developed, Other organizations focused on the same/similar rare disease or genetic mutation as your organization already developed or is developing, Not interested	0 (not included in RF model as the resource is already accounted for in the model from Q26 and reasons for lack of development are not hypothesized to influence outcome)	N/A	N/A	N/A
RDNP LEADERS	24_4	Q27_4	list	Please select the reasons you’re not interested in developing [QID119-ChoiceGroup-SelectedChoicesForAnswer-4] - Patient community navigator (i.e. person on staff that is in charge of patient support)	Not enough funding, Not enough people, Not feasible to develop, Academic or industry partners have already developed, Other organizations focused on the same/similar rare disease or genetic mutation as your organization already developed or is developing, Not interested	0 (not included in RF model as the resource is already accounted for in the model from Q26 and reasons for lack of development are not hypothesized to influence outcome)	N/A	N/A	N/A
RDNP LEADERS	24_5	Q27_5	list	Please select the reasons you’re not interested in developing [QID119-ChoiceGroup-SelectedChoicesForAnswer-4] - Research Conferences	Not enough funding, Not enough people, Not feasible to develop, Academic or industry partners have already developed, Other organizations focused on the same/similar rare disease or genetic mutation as your organization already developed or is developing, Not interested	0 (not included in RF model as the resource is already accounted for in the model from Q26 and reasons for lack of development are not hypothesized to influence outcome)	N/A	N/A	N/A
RDNP LEADERS	24_6	Q27_6	list	Please select the reasons you’re not interested in developing [QID119-ChoiceGroup-SelectedChoicesForAnswer-4] - Fundraising events	Not enough funding, Not enough people, Not feasible to develop, Academic or industry partners have already developed, Other organizations focused on the same/similar rare disease or genetic mutation as your organization already developed or is developing, Not interested	0 (not included in RF model as the resource is already accounted for in the model from Q26 and reasons for lack of development are not hypothesized to influence outcome)	N/A	N/A	N/A
RDNP LEADERS	24_7	Q27_7	list	Please select the reasons you’re not interested in developing [QID119-ChoiceGroup-SelectedChoicesForAnswer-4] - Scientific or medical advisory board	Not enough funding, Not enough people, Not feasible to develop, Academic or industry partners have already developed, Other organizations focused on the same/similar rare disease or genetic mutation as your organization already developed or is developing, Not interested	0 (not included in RF model as the resource is already accounted for in the model from Q26 and reasons for lack of development are not hypothesized to influence outcome)	N/A	N/A	N/A
RDNP LEADERS	24_8	Q27_8	list	Please select the reasons you’re not interested in developing [QID119-ChoiceGroup-SelectedChoicesForAnswer-4] - Patient registry (i.e. database where patients or family members provide information about their disease)	Not enough funding, Not enough people, Not feasible to develop, Academic or industry partners have already developed, Other organizations focused on the same/similar rare disease or genetic mutation as your organization already developed or is developing, Not interested	0 (not included in RF model as the resource is already accounted for in the model from Q26 and reasons for lack of development are not hypothesized to influence outcome)	N/A	N/A	N/A
RDNP LEADERS	24_9	Q27_9	list	Please select the reasons you’re not interested in developing [QID119-ChoiceGroup-SelectedChoicesForAnswer-4] - Natural history study (i.e. research study utilizing long-term tracking of patient outcomes and response to treatment)	Not enough funding, Not enough people, Not feasible to develop, Academic or industry partners have already developed, Other organizations focused on the same/similar rare disease or genetic mutation as your organization already developed or is developing, Not interested	0 (not included in RF model as the resource is already accounted for in the model from Q26 and reasons for lack of development are not hypothesized to influence outcome)	N/A	N/A	N/A
RDNP LEADERS	24_10	Q27_10	list	Please select the reasons you’re not interested in developing [QID119-ChoiceGroup-SelectedChoicesForAnswer-4] - Patient reported outcomes (PRO) assessments	Not enough funding, Not enough people, Not feasible to develop, Academic or industry partners have already developed, Other organizations focused on the same/similar rare disease or genetic mutation as your organization already developed or is developing, Not interested	0 (not included in RF model as the resource is already accounted for in the model from Q26 and reasons for lack of development are not hypothesized to influence outcome)	N/A	N/A	N/A
RDNP LEADERS	24_11	Q27_11	list	Please select the reasons you’re not interested in developing [QID119-ChoiceGroup-SelectedChoicesForAnswer-4] - Biobank to collect patient samples (e.g. blood, tissue, etc.)	Not enough funding, Not enough people, Not feasible to develop, Academic or industry partners have already developed, Other organizations focused on the same/similar rare disease or genetic mutation as your organization already developed or is developing, Not interested	0 (not included in RF model as the resource is already accounted for in the model from Q26 and reasons for lack of development are not hypothesized to influence outcome)	N/A	N/A	N/A
RDNP LEADERS	24_12	Q27_12	list	Please select the reasons you’re not interested in developing [QID119-ChoiceGroup-SelectedChoicesForAnswer-4] - Research strategy or research agenda	Not enough funding, Not enough people, Not feasible to develop, Academic or industry partners have already developed, Other organizations focused on the same/similar rare disease or genetic mutation as your organization already developed or is developing, Not interested	0 (not included in RF model as the resource is already accounted for in the model from Q26 and reasons for lack of development are not hypothesized to influence outcome)	N/A	N/A	N/A
RDNP LEADERS	25_1	Q28_1	yes/no/ETC	Regardless of your organization's involvement in developing them, does your rare disease of focus currently have the following? - Clear understanding of etiology or disease pathogenesis	Yes, No, Unknown	0 (not included in RF model as too frequently unanswered and reduces sample number)	N/A	N/A	N/A
RDNP LEADERS	25_2	Q28_2	yes/no/ETC	Regardless of your organization's involvement in developing them, does your rare disease of focus currently have the following? - Treatment guidelines / Standard of Care guidelines	Yes, No, Unknown	0 (not included in RF model as too frequently unanswered and reduces sample number)	N/A	N/A	N/A
RDNP LEADERS	25_3	Q28_3	yes/no/ETC	Regardless of your organization's involvement in developing them, does your rare disease of focus currently have the following? - Diagnostic Criteria	Yes, No, Unknown	0 (not included in RF model as too frequently unanswered and reduces sample number)	N/A	N/A	N/A
RDNP LEADERS	25_4	Q28_4	yes/no/ETC	Regardless of your organization's involvement in developing them, does your rare disease of focus currently have the following? - A specific ICD-10 code	Yes, No, Unknown	0 (not included in RF model as too frequently unanswered and reduces sample number)	N/A	N/A	N/A
RDNP LEADERS	25_5	Q28_5	yes/no/ETC	Regardless of your organization's involvement in developing them, does your rare disease of focus currently have the following? - Predictive biomarkers (i.e. to help to predict who likely to benefit from one treatment or another)	Yes, No, Unknown	0 (not included in RF model as too frequently unanswered and reduces sample number)	N/A	N/A	N/A
RDNP LEADERS	25_6	Q28_6	yes/no/ETC	Regardless of your organization's involvement in developing them, does your rare disease of focus currently have the following? - Identified genetic mutation	Yes, No, Unknown	0 (not included in RF model as too frequently unanswered and reduces sample number)	N/A	N/A	N/A
RDNP LEADERS	25_7	Q28_7	yes/no/ETC	Regardless of your organization's involvement in developing them, does your rare disease of focus currently have the following? - Animal models	Yes, No, Unknown	0 (not included in RF model as too frequently unanswered and reduces sample number)	N/A	N/A	N/A
RDNP LEADERS	25_8	Q28_8	yes/no/ETC	Regardless of your organization's involvement in developing them, does your rare disease of focus currently have the following? - Cell lines	Yes, No, Unknown	0 (not included in RF model as too frequently unanswered and reduces sample number)	N/A	N/A	N/A
RDNP LEADERS	26	Q29	yes/no	Are there any FDA-approved drugs for your rare disease or diseases of focus?	Yes, No	1 (included in drug/disease-specific model)	Variable converted to an ordinal fraction (using the number of FDA-approved drugs reported below this question)	Current Number of FDA-Approved Drugs for Rare Disease of Focus	Drug/Disease-Specific
RDNP LEADERS	26_1	Q30_1	human string	Please list this/these drug(s) here. (Drugs which are FDA-approved for your rare disease) - Drug 1	N/A (free-form response)	0 (not included in RF model as it is a free-text response and identity of drug is not hypothesized to influence project outcomes; question intended for information gathering purposes)	N/A	N/A	N/A
RDNP LEADERS	26_2	Q30_4	human string	Please list this/these drug(s) here. (Drugs which are FDA-approved for your rare disease) - Drug 2	N/A (free-form response)	0 (not included in RF model as it is a free-text response and identity of drug is not hypothesized to influence project outcomes; question intended for information gathering purposes)	N/A	N/A	N/A
RDNP LEADERS	26_3	Q30_5	human string	Please list this/these drug(s) here. (Drugs which are FDA-approved for your rare disease) - Drug 3	N/A (free-form response)	0 (not included in RF model as it is a free-text response and identity of drug is not hypothesized to influence project outcomes; question intended for information gathering purposes)	N/A	N/A	N/A
RDNP LEADERS	26_4	Q30_8	human string	Please list this/these drug(s) here. (Drugs which are FDA-approved for your rare disease) - Drug 4	N/A (free-form response)	0 (not included in RF model as it is a free-text response and identity of drug is not hypothesized to influence project outcomes; question intended for information gathering purposes)	N/A	N/A	N/A
RDNP LEADERS	26_5	Q30_6	human string	Please list this/these drug(s) here. (Drugs which are FDA-approved for your rare disease) - Drug 5	N/A (free-form response)	0 (not included in RF model as it is a free-text response and identity of drug is not hypothesized to influence project outcomes; question intended for information gathering purposes)	N/A	N/A	N/A
RDNP LEADERS	26_6	Q30_9	human string	Please list this/these drug(s) here. (Drugs which are FDA-approved for your rare disease) - Drug 6	N/A (free-form response)	0 (not included in RF model as it is a free-text response and identity of drug is not hypothesized to influence project outcomes; question intended for information gathering purposes)	N/A	N/A	N/A
RDNP LEADERS	26_7	Q30_10	human string	Please list this/these drug(s) here. (Drugs which are FDA-approved for your rare disease) - Drug 7	N/A (free-form response)	0 (not included in RF model as it is a free-text response and identity of drug is not hypothesized to influence project outcomes; question intended for information gathering purposes)	N/A	N/A	N/A
RDNP LEADERS	26_8	Q30_11	human string	Please list this/these drug(s) here. (Drugs which are FDA-approved for your rare disease) - Drug 8	N/A (free-form response)	0 (not included in RF model as it is a free-text response and identity of drug is not hypothesized to influence project outcomes; question intended for information gathering purposes)	N/A	N/A	N/A
RDNP LEADERS	26_9	Q30_12	human string	Please list this/these drug(s) here. (Drugs which are FDA-approved for your rare disease) - Drug 9	N/A (free-form response)	0 (not included in RF model as it is a free-text response and identity of drug is not hypothesized to influence project outcomes; question intended for information gathering purposes)	N/A	N/A	N/A
RDNP LEADERS	27_1	X1_Q31_1	percentage	1_Q31 - Drug 1 - What percentage of your rare disease patient population benefits from [Field-1] ?	N/A (numerical percentage)	0 (not included in RF model as the benefit of currently existing treatments not hypothesized to influence repurposing project outcomes; question intended for information gathering purposes)	N/A	N/A	N/A
RDNP LEADERS	28_1	X1_Q32_1	likert	For those patients that benefit from it, how effective is [Field-1] at: - Drug 1 - reducing the overall symptoms associated with your rare disease of focus for at least some of your patient population?	1-5 Scale (5 = Most Effective)	0 (not included in RF model as the benefit of currently existing treatments not hypothesized to influence repurposing project outcomes; question intended for information gathering purposes)	N/A	N/A	N/A
RDNP LEADERS	29_1	X1_Q32_2	likert	For those patients that benefit from it, how effective is [Field-1] at: - Drug 1 - preventing worsening of your rare disease of focus for at least some of your patient population?	1-5 Scale (5 = Most Effective)	0 (not included in RF model as the benefit of currently existing treatments not hypothesized to influence repurposing project outcomes; question intended for information gathering purposes)	N/A	N/A	N/A
RDNP LEADERS	30_1	X1_Q32_3	likert	For those patients that benefit from it, how effective is [Field-1] at: - Drug 1 - completely addressing all challenges associated with your rare disease of focus for at least some of your patient population?	1-5 Scale (5 = Most Effective)	0 (not included in RF model as the benefit of currently existing treatments not hypothesized to influence repurposing project outcomes; question intended for information gathering purposes)	N/A	N/A	N/A
RDNP LEADERS	31_1	X1_Q33	list	What roadblocks does your patient population have in getting access to [Field-1] ? (Select all that apply) - Drug 1 - What roadblocks does your patient population have in getting access to [Field-1] ? (Select all that apply) - Selected Choice	Insurance coverage / approval issues, Affordability issues, Physician won’t prescribe it, Accessibility (e.g. drug is not available in some hospitals), No roadblocks, Other	0 (not included in RF model as roadblocks for other drugs not hypothesized to influence other repurposing projects; question intended for information gathering purposes; roadblocks already taken into drug/disease-specific account in model in Q56)	N/A	N/A	N/A
RDNP LEADERS	31_1	X1_Q33_7_TEXT	human text	What roadblocks does your patient population have in getting access to [Field-1] ? (Select all that apply) - Drug 1 - Other, please specify - Text	N/A (free-form response)	0 (not included in RF model as it includes free-form responses and not hypothesized to influence other repurposing project outcomes)	N/A	N/A	N/A
RDNP LEADERS	32_1	X1_Q34	yes/no	Drug 1 - Would you consider [Field-1] to be a “cure” at least for some of your patient population? (Here, “cure” is defined as having no evidence of disease and no longer needing to take medication.)	Yes, No	0 (not included in RF model as not hypothesized to influence the outcome of other repurposing projects)	N/A	N/A	N/A
RDNP LEADERS	27_2	X4_Q31_1	percentage	4_Q31 - Drug 2 - What percentage of your rare disease patient population benefits from [Field-1] ?	N/A (numerical percentage)	0 (not included in RF model as the benefit of currently existing treatments not hypothesized to influence repurposing project outcomes)	N/A	N/A	N/A
RDNP LEADERS	28_2	X4_Q32_1	likert	For those patients that benefit from it, how effective is [Field-1] at: - Drug 2 - reducing the overall symptoms associated with your rare disease of focus for at least some of your patient population?	1-5 Scale (5 = Most Effective)	0 (not included in RF model as the benefit of currently existing treatments not hypothesized to influence repurposing project outcomes)	N/A	N/A	N/A
RDNP LEADERS	29_2	X4_Q32_2	likert	For those patients that benefit from it, how effective is [Field-1] at: - Drug 2 - preventing worsening of your rare disease of focus for at least some of your patient population?	1-5 Scale (5 = Most Effective)	0 (not included in RF model as the benefit of currently existing treatments not hypothesized to influence repurposing project outcomes)	N/A	N/A	N/A
RDNP LEADERS	30_2	X4_Q32_3	likert	For those patients that benefit from it, how effective is [Field-1] at: - Drug 2 - completely addressing all challenges associated with your rare disease of focus for at least some of your patient population?	1-5 Scale (5 = Most Effective)	0 (not included in RF model as the benefit of currently existing treatments not hypothesized to influence repurposing project outcomes)	N/A	N/A	N/A
RDNP LEADERS	31_2	X4_Q33	list	What roadblocks does your patient population have in getting access to [Field-1] ? (Select all that apply) - Drug 2 - What roadblocks does your patient population have in getting access to [Field-1] ? (Select all that apply) - Selected Choice	Insurance coverage / approval issues, Affordability issues, Physician won’t prescribe it, Accessibility (e.g. drug is not available in some hospitals), No roadblocks, Other	0 (not included in RF model as roadblocks for other drugs not hypothesized to influence other repurposing projects; question intended for information gathering purposes; roadblocks already taken into drug/disease-specific account in model in Q56)	N/A	N/A	N/A
RDNP LEADERS	31_2	X4_Q33_7_TEXT	human text	What roadblocks does your patient population have in getting access to [Field-1] ? (Select all that apply) - Drug 2 - Other, please specify - Text	N/A (free-form response)	0 (not included in RF model as it is a free-reform response; roadblocks for other drugs were also not hypothesized to influence other repurposing projects; question intended for information gathering purposes; roadblocks already taken into drug/disease-specific account in model in Q56)	N/A	N/A	N/A
RDNP LEADERS	32_2	X4_Q34	yes/no	Drug 2 - Would you consider [Field-1] to be a “cure” at least for some of your patient population? (Here, “cure” is defined as having no evidence of disease and no longer needing to take medication.)	Yes, No	0 (not included in RF model as not hypothesized to influence the outcome of other repurposing projects; question intended for information gathering purposes)	N/A	N/A	N/A
RDNP LEADERS	27_3	X5_Q31_1	percentage	5_Q31 - Drug 3 - What percentage of your rare disease patient population benefits from [Field-1] ?	N/A (numerical percentage)	0 (not included in RF model as the benefit of currently existing treatments not hypothesized to influence repurposing project outcomes; question intended for information gathering purposes)	N/A	N/A	N/A
RDNP LEADERS	28_3	X5_Q32_1	likert	For those patients that benefit from it, how effective is [Field-1] at: - Drug 3 - reducing the overall symptoms associated with your rare disease of focus for at least some of your patient population?	1-5 Scale (5 = Most Effective)	0 (not included in RF model as the benefit of currently existing treatments not hypothesized to influence repurposing project outcomes; question intended for information gathering purposes)	N/A	N/A	N/A
RDNP LEADERS	29_3	X5_Q32_2	likert	For those patients that benefit from it, how effective is [Field-1] at: - Drug 3 - preventing worsening of your rare disease of focus for at least some of your patient population?	1-5 Scale (5 = Most Effective)	0 (not included in RF model as the benefit of currently existing treatments not hypothesized to influence repurposing project outcomes; question intended for information gathering purposes)	N/A	N/A	N/A
RDNP LEADERS	30_3	X5_Q32_3	likert	For those patients that benefit from it, how effective is [Field-1] at: - Drug 3 - completely addressing all challenges associated with your rare disease of focus for at least some of your patient population?	1-5 Scale (5 = Most Effective)	0 (not included in RF model as the benefit of currently existing treatments not hypothesized to influence repurposing project outcomes; question intended for information gathering purposes)	N/A	N/A	N/A
RDNP LEADERS	31_3	X5_Q33	list	What roadblocks does your patient population have in getting access to [Field-1] ? (Select all that apply) - Drug 3 - What roadblocks does your patient population have in getting access to [Field-1] ? (Select all that apply) - Selected Choice	Insurance coverage / approval issues, Affordability issues, Physician won’t prescribe it, Accessibility (e.g. drug is not available in some hospitals), No roadblocks, Other	0 (not included in RF model as roadblocks for other drugs not hypothesized to influence other repurposing projects; question intended for information gathering purposes; roadblocks already taken into drug/disease-specific account in model in Q56)	N/A	N/A	N/A
RDNP LEADERS	31_3	X5_Q33_7_TEXT	human text	What roadblocks does your patient population have in getting access to [Field-1] ? (Select all that apply) - Drug 3 - Other, please specify - Text	N/A (free-form response)	0 (not included in RF model as it is a free-reform response; roadblocks for other drugs were also not hypothesized to influence other repurposing projects; question intended for information gathering purposes; roadblocks already taken into drug/disease-specific account in model in Q56)	N/A	N/A	N/A
RDNP LEADERS	32_3	X5_Q34	yes/no	Drug 3 - Would you consider [Field-1] to be a “cure” at least for some of your patient population? (Here, “cure” is defined as having no evidence of disease and no longer needing to take medication.)	Yes, No	0 (not included in RF model as not hypothesized to influence the outcome of other repurposing projects; question intended for information gathering purposes)	N/A	N/A	N/A
RDNP LEADERS	27_4	X6_Q31_1	percentage	6_Q31 - Drug 5 - What percentage of your rare disease patient population benefits from [Field-1] ?	N/A (numerical percentage)	0 (not included in RF model as the benefit of currently existing treatments not hypothesized to influence repurposing project outcomes; question intended for information gathering purposes)	N/A	N/A	N/A
RDNP LEADERS	28_4	X6_Q32_1	likert	For those patients that benefit from it, how effective is [Field-1] at: - Drug 5 - reducing the overall symptoms associated with your rare disease of focus for at least some of your patient population?	1-5 Scale (5 = Most Effective)	0 (not included in RF model as the benefit of currently existing treatments not hypothesized to influence repurposing project outcomes; question intended for information gathering purposes)	N/A	N/A	N/A
RDNP LEADERS	29_4	X6_Q32_2	likert	For those patients that benefit from it, how effective is [Field-1] at: - Drug 5 - preventing worsening of your rare disease of focus for at least some of your patient population?	1-5 Scale (5 = Most Effective)	0 (not included in RF model as the benefit of currently existing treatments not hypothesized to influence repurposing project outcomes; question intended for information gathering purposes)	N/A	N/A	N/A
RDNP LEADERS	30_4	X6_Q32_3	likert	For those patients that benefit from it, how effective is [Field-1] at: - Drug 5 - completely addressing all challenges associated with your rare disease of focus for at least some of your patient population?	1-5 Scale (5 = Most Effective)	0 (not included in RF model as the benefit of currently existing treatments not hypothesized to influence repurposing project outcomes; question intended for information gathering purposes)	N/A	N/A	N/A
RDNP LEADERS	31_4	X6_Q33	list	What roadblocks does your patient population have in getting access to [Field-1] ? (Select all that apply) - Drug 5 - What roadblocks does your patient population have in getting access to [Field-1] ? (Select all that apply) - Selected Choice	Insurance coverage / approval issues, Affordability issues, Physician won’t prescribe it, Accessibility (e.g. drug is not available in some hospitals), No roadblocks, Other	0 (not included in RF model as roadblocks for other drugs not hypothesized to influence other repurposing projects; question intended for information gathering purposes; roadblocks already taken into drug/disease-specific account in model in Q56)	N/A	N/A	N/A
RDNP LEADERS	31_4	X6_Q33_7_TEXT	human text	What roadblocks does your patient population have in getting access to [Field-1] ? (Select all that apply) - Drug 5 - Other, please specify - Text	N/A (free-form response)	0 (not included in RF model as it is a free-reform response; roadblocks for other drugs were also not hypothesized to influence other repurposing projects; question intended for information gathering purposes; roadblocks already taken into drug/disease-specific account in model in Q56)	N/A	N/A	N/A
RDNP LEADERS	32_4	X6_Q34	yes/no	Drug 5 - Would you consider [Field-1] to be a “cure” at least for some of your patient population? (Here, “cure” is defined as having no evidence of disease and no longer needing to take medication.)	Yes, No	0 (not included in RF model as not hypothesized to influence the outcome of other repurposing projects; question intended for information gathering purposes)	N/A	N/A	N/A
RDNP LEADERS	27_5	X8_Q31_1	percentage	8_Q31 - Drug 4 - What percentage of your rare disease patient population benefits from [Field-1] ?	N/A (numerical percentage)	0 (not included in RF model as the benefit of currently existing treatments not hypothesized to influence repurposing project outcomes; question intended for information gathering purposes)	N/A	N/A	N/A
RDNP LEADERS	28_5	X8_Q32_1	likert	For those patients that benefit from it, how effective is [Field-1] at: - Drug 4 - reducing the overall symptoms associated with your rare disease of focus for at least some of your patient population?	1-5 Scale (5 = Most Effective)	0 (not included in RF model as the benefit of currently existing treatments not hypothesized to influence repurposing project outcomes; question intended for information gathering purposes)	N/A	N/A	N/A
RDNP LEADERS	29_5	X8_Q32_2	likert	For those patients that benefit from it, how effective is [Field-1] at: - Drug 4 - preventing worsening of your rare disease of focus for at least some of your patient population?	1-5 Scale (5 = Most Effective)	0 (not included in RF model as the benefit of currently existing treatments not hypothesized to influence repurposing project outcomes; question intended for information gathering purposes)	N/A	N/A	N/A
RDNP LEADERS	30_5	X8_Q32_3	likert	For those patients that benefit from it, how effective is [Field-1] at: - Drug 4 - completely addressing all challenges associated with your rare disease of focus for at least some of your patient population?	1-5 Scale (5 = Most Effective)	0 (not included in RF model as the benefit of currently existing treatments not hypothesized to influence repurposing project outcomes; question intended for information gathering purposes)	N/A	N/A	N/A
RDNP LEADERS	31_5	X8_Q33	list	What roadblocks does your patient population have in getting access to [Field-1] ? (Select all that apply) - Drug 4 - What roadblocks does your patient population have in getting access to [Field-1] ? (Select all that apply) - Selected Choice	Insurance coverage / approval issues, Affordability issues, Physician won’t prescribe it, Accessibility (e.g. drug is not available in some hospitals), No roadblocks, Other	0 (not included in RF model as roadblocks for other drugs not hypothesized to influence other repurposing projects; question intended for information gathering purposes; roadblocks already taken into drug/disease-specific account in model in Q56)	N/A	N/A	N/A
RDNP LEADERS	31_5	X8_Q33_7_TEXT	human text	What roadblocks does your patient population have in getting access to [Field-1] ? (Select all that apply) - Drug 4 - Other, please specify - Text	N/A (free-form response)	0 (not included in RF model as it is a free-reform response; roadblocks for other drugs were also not hypothesized to influence other repurposing projects; question intended for information gathering purposes; roadblocks already taken into drug/disease-specific account in model in Q56)	N/A	N/A	N/A
RDNP LEADERS	32_5	X8_Q34	yes/no	Drug 4 - Would you consider [Field-1] to be a “cure” at least for some of your patient population? (Here, “cure” is defined as having no evidence of disease and no longer needing to take medication.)	Yes, No	0 (not included in RF model as not hypothesized to influence the outcome of other repurposing projects; question intended for information gathering purposes)	N/A	N/A	N/A
RDNP LEADERS	27_6	X9_Q31_1	percentage	9_Q31 - Drug 6 - What percentage of your rare disease patient population benefits from [Field-1] ?	N/A (numerical percentage)	0 (not included in RF model as the benefit of currently existing treatments not hypothesized to influence repurposing project outcomes; question intended for information gathering purposes)	N/A	N/A	N/A
RDNP LEADERS	28_6	X9_Q32_1	likert	For those patients that benefit from it, how effective is [Field-1] at: - Drug 6 - reducing the overall symptoms associated with your rare disease of focus for at least some of your patient population?	1-5 Scale (5 = Most Effective)	0 (not included in RF model as the benefit of currently existing treatments not hypothesized to influence repurposing project outcomes; question intended for information gathering purposes)	N/A	N/A	N/A
RDNP LEADERS	29_6	X9_Q32_2	likert	For those patients that benefit from it, how effective is [Field-1] at: - Drug 6 - preventing worsening of your rare disease of focus for at least some of your patient population?	1-5 Scale (5 = Most Effective)	0 (not included in RF model as the benefit of currently existing treatments not hypothesized to influence repurposing project outcomes; question intended for information gathering purposes)	N/A	N/A	N/A
RDNP LEADERS	30_6	X9_Q32_3	likert	For those patients that benefit from it, how effective is [Field-1] at: - Drug 6 - completely addressing all challenges associated with your rare disease of focus for at least some of your patient population?	1-5 Scale (5 = Most Effective)	0 (not included in RF model as the benefit of currently existing treatments not hypothesized to influence repurposing project outcomes; question intended for information gathering purposes)	N/A	N/A	N/A
RDNP LEADERS	31_6	X9_Q33	list	What roadblocks does your patient population have in getting access to [Field-1] ? (Select all that apply) - Drug 6 - What roadblocks does your patient population have in getting access to [Field-1] ? (Select all that apply) - Selected Choice	Insurance coverage / approval issues, Affordability issues, Physician won’t prescribe it, Accessibility (e.g. drug is not available in some hospitals), No roadblocks, Other	0 (not included in RF model as roadblocks for other drugs not hypothesized to influence other repurposing projects; question intended for information gathering purposes; roadblocks already taken into drug/disease-specific account in model in Q56)	N/A	N/A	N/A
RDNP LEADERS	31_6	X9_Q33_7_TEXT	human text	What roadblocks does your patient population have in getting access to [Field-1] ? (Select all that apply) - Drug 6 - Other, please specify - Text	N/A (free-form response)	0 (not included in RF model as it is a free-reform response; roadblocks for other drugs were also not hypothesized to influence other repurposing projects; question intended for information gathering purposes; roadblocks already taken into drug/disease-specific account in model in Q56)	N/A	N/A	N/A
RDNP LEADERS	32_6	X9_Q34	yes/no	Drug 6 - Would you consider [Field-1] to be a “cure” at least for some of your patient population? (Here, “cure” is defined as having no evidence of disease and no longer needing to take medication.)	Yes, No	0 (not included in RF model as not hypothesized to influence the outcome of other repurposing projects; question intended for information gathering purposes)	N/A	N/A	N/A
RDNP LEADERS	27_7	X10_Q31_1	percentage	10_Q31 - Drug 7 - What percentage of your rare disease patient population benefits from [Field-1] ?	N/A (numerical percentage)	0 (not included in RF model as the benefit of currently existing treatments not hypothesized to influence repurposing project outcomes; question intended for information gathering purposes)	N/A	N/A	N/A
RDNP LEADERS	28_7	X10_Q32_1	likert	For those patients that benefit from it, how effective is [Field-1] at: - Drug 7 - reducing the overall symptoms associated with your rare disease of focus for at least some of your patient population?	1-5 Scale (5 = Most Effective)	0 (not included in RF model as the benefit of currently existing treatments not hypothesized to influence repurposing project outcomes; question intended for information gathering purposes)	N/A	N/A	N/A
RDNP LEADERS	29_7	X10_Q32_2	likert	For those patients that benefit from it, how effective is [Field-1] at: - Drug 7 - preventing worsening of your rare disease of focus for at least some of your patient population?	1-5 Scale (5 = Most Effective)	0 (not included in RF model as the benefit of currently existing treatments not hypothesized to influence repurposing project outcomes; question intended for information gathering purposes)	N/A	N/A	N/A
RDNP LEADERS	31_7	X10_Q33	list	What roadblocks does your patient population have in getting access to [Field-1] ? (Select all that apply) - Drug 7 - What roadblocks does your patient population have in getting access to [Field-1] ? (Select all that apply) - Selected Choice	Insurance coverage / approval issues, Affordability issues, Physician won’t prescribe it, Accessibility (e.g. drug is not available in some hospitals), No roadblocks, Other	0 (not included in RF model as roadblocks for other drugs not hypothesized to influence other repurposing projects; question intended for information gathering purposes; roadblocks already taken into drug/disease-specific account in model in Q56)	N/A	N/A	N/A
RDNP LEADERS	31_7	X10_Q33_7_TEXT	human text	What roadblocks does your patient population have in getting access to [Field-1] ? (Select all that apply) - Drug 7 - Other, please specify - Text	N/A (free-form response)	0 (not included in RF model as it is a free-reform response; roadblocks for other drugs were also not hypothesized to influence other repurposing projects; question intended for information gathering purposes; roadblocks already taken into drug/disease-specific account in model in Q56)	N/A	N/A	N/A
RDNP LEADERS	32_7	X10_Q34	yes/no	Drug 7 - Would you consider [Field-1] to be a “cure” at least for some of your patient population? (Here, “cure” is defined as having no evidence of disease and no longer needing to take medication.)	Yes, No	0 (not included in RF model as not hypothesized to influence the outcome of other repurposing projects; question intended for information gathering purposes)	N/A	N/A	N/A
RDNP LEADERS	27_8	X11_Q31_1	percentage	11_Q31 - Drug 8 - What percentage of your rare disease patient population benefits from [Field-1] ?	N/A (numerical percentage)	0 (not included in RF model as the benefit of currently existing treatments not hypothesized to influence repurposing project outcomes; question intended for information gathering purposes)	N/A	N/A	N/A
RDNP LEADERS	31_8	X11_Q33	list	What roadblocks does your patient population have in getting access to [Field-1] ? (Select all that apply) - Drug 8 - What roadblocks does your patient population have in getting access to [Field-1] ? (Select all that apply) - Selected Choice	Insurance coverage / approval issues, Affordability issues, Physician won’t prescribe it, Accessibility (e.g. drug is not available in some hospitals), No roadblocks, Other	0 (not included in RF model as roadblocks for other drugs not hypothesized to influence other repurposing projects; question intended for information gathering purposes; roadblocks already taken into drug/disease-specific account in model in Q56)	N/A	N/A	N/A
RDNP LEADERS	32_8	X11_Q34	yes/no	Drug 8 - Would you consider [Field-1] to be a “cure” at least for some of your patient population? (Here, “cure” is defined as having no evidence of disease and no longer needing to take medication.)	Yes, No	0 (not included in RF model as not hypothesized to influence the outcome of other repurposing projects; question intended for information gathering purposes)	N/A	N/A	N/A
RDNP LEADERS	27_9	X12_Q31_1	percentage	12_Q31 - Drug 9 - What percentage of your rare disease patient population benefits from [Field-1] ?	N/A (numerical percentage)	0 (not included in RF model as the benefit of currently existing treatments not hypothesized to influence repurposing project outcomes; question intended for information gathering purposes)	N/A	N/A	N/A
RDNP LEADERS	32_9	X12_Q34	yes/no	Drug 9 - Would you consider [Field-1] to be a “cure” at least for some of your patient population? (Here, “cure” is defined as having no evidence of disease and no longer needing to take medication.)	Yes, No	0 (not included in RF model as not hypothesized to influence the outcome of other repurposing projects; question intended for information gathering purposes)	N/A	N/A	N/A
RDNP LEADERS	33	Q35	yes/no	Have any other drugs (drugs which have not been FDA approved for your rare disease of focus), been identified as promising for your rare disease of interest?	Yes, No	2 (Included in organization-specific RF model)	Transformed to ordinal fraction	Reported Number of Promising Drugs Identified for Rare Disease of Focus	Organization-Specific
RDNP LEADERS	33_1	Q36_46	human string	Please list this/these drug(s) here. Drugs which are promising but not FDA-approved for your rare disease) - Drug 1	N/A (free-form response)	0 (not included in RF model as it is a free-text response and identity of drug is not hypothesized to influence project outcomes; question intended for information gathering purposes)	N/A	N/A	N/A
RDNP LEADERS	33_2	Q36_47	human string	Please list this/these drug(s) here. Drugs which are promising but not FDA-approved for your rare disease) - Drug 2	N/A (free-form response)	0 (not included in RF model as it is a free-text response and identity of drug is not hypothesized to influence project outcomes; question intended for information gathering purposes)	N/A	N/A	N/A
RDNP LEADERS	33_3	Q36_48	human string	Please list this/these drug(s) here. Drugs which are promising but not FDA-approved for your rare disease) - Drug 3	N/A (free-form response)	0 (not included in RF model as it is a free-text response and identity of drug is not hypothesized to influence project outcomes; question intended for information gathering purposes)	N/A	N/A	N/A
RDNP LEADERS	33_4	Q36_49	human string	Please list this/these drug(s) here. Drugs which are promising but not FDA-approved for your rare disease) - Drug 4	N/A (free-form response)	0 (not included in RF model as it is a free-text response and identity of drug is not hypothesized to influence project outcomes; question intended for information gathering purposes)	N/A	N/A	N/A
RDNP LEADERS	33_5	Q36_50	human string	Please list this/these drug(s) here. Drugs which are promising but not FDA-approved for your rare disease) - Drug 5	N/A (free-form response)	0 (not included in RF model as it is a free-text response and identity of drug is not hypothesized to influence project outcomes; question intended for information gathering purposes)	N/A	N/A	N/A
RDNP LEADERS	33_6	Q36_51	human string	Please list this/these drug(s) here. Drugs which are promising but not FDA-approved for your rare disease) - Drug 6	N/A (free-form response)	0 (not included in RF model as it is a free-text response and identity of drug is not hypothesized to influence project outcomes; question intended for information gathering purposes)	N/A	N/A	N/A
RDNP LEADERS	33_7	Q36_52	human string	Please list this/these drug(s) here. Drugs which are promising but not FDA-approved for your rare disease) - Drug 7	N/A (free-form response)	0 (not included in RF model as it is a free-text response and identity of drug is not hypothesized to influence project outcomes; question intended for information gathering purposes)	N/A	N/A	N/A
RDNP LEADERS	33_8	Q36_53	human string	Please list this/these drug(s) here. Drugs which are promising but not FDA-approved for your rare disease) - Drug 8	N/A (free-form response)	0 (not included in RF model as it is a free-text response and identity of drug is not hypothesized to influence project outcomes; question intended for information gathering purposes)	N/A	N/A	N/A
RDNP LEADERS	33_9	Q36_54	human string	Please list this/these drug(s) here. Drugs which are promising but not FDA-approved for your rare disease) - Drug 9	N/A (free-form response)	0 (not included in RF model as it is a free-text response and identity of drug is not hypothesized to influence project outcomes; question intended for information gathering purposes)	N/A	N/A	N/A
RDNP LEADERS	33_10	Q36_55	human string	Please list this/these drug(s) here. Drugs which are promising but not FDA-approved for your rare disease) - Drug 10	N/A (free-form response)	0 (not included in RF model as it is a free-text response and identity of drug is not hypothesized to influence project outcomes; question intended for information gathering purposes)	N/A	N/A	N/A
RDNP LEADERS	34_1	X46_Q37_1	percentage	46_Q37 - Drug 1 - What percentage of your rare disease patient population benefits from [Field-1] ?	N/A (numerical percentage)	0 (not included in RF model as not hypothesized to influence repurposing project outcomes of other drugs beyond discussion of this drug; question intended for information gathering purposes)	N/A	N/A	N/A
RDNP LEADERS	35_1	X46_Q38_1	likert	For those patients that benefit from it, how effective is [Field-1] at: - Drug 1 - reducing the overall symptoms associated with your rare disease of focus for at least some of your patient population?	1-5 Scale (5 = Most Effective)	0 (not included in RF model as not hypothesized to influence repurposing project outcomes of other drugs beyond discussion of this drug; question intended for information gathering purposes)	N/A	N/A	N/A
RDNP LEADERS	36_1	X46_Q38_2	likert	For those patients that benefit from it, how effective is [Field-1] at: - Drug 1 - preventing worsening of your rare disease of focus for at least some of your patient population?	1-5 Scale (5 = Most Effective)	0 (not included in RF model as not hypothesized to influence repurposing project outcomes of other drugs beyond discussion of this drug; question intended for information gathering purposes)	N/A	N/A	N/A
RDNP LEADERS	37_1	X46_Q38_3	likert	For those patients that benefit from it, how effective is [Field-1] at: - Drug 1 - completely addressing all challenges associated with your rare disease of focus for at least some of your patient population?	1-5 Scale (5 = Most Effective)	0 (not included in RF model as not hypothesized to influence repurposing project outcomes of other drugs beyond discussion of this drug; question intended for information gathering purposes)	N/A	N/A	N/A
RDNP LEADERS	38_1	X46_Q39	list	What roadblocks does your patient population have in getting access to [Field-1]? (Select all that apply) - Drug 1 - What roadblocks does your patient population have in getting access to [Field-1]? (Select all that apply) - Selected Choice	Insurance coverage / approval issues, Affordability issues, Physician won’t prescribe it, Accessibility (e.g. drug is not available in some hospitals), No roadblocks, Other	0 (not included in RF model as project-specific roadblocks already assessed using another question; question intended for information gathering purposes)	N/A	N/A	N/A
RDNP LEADERS	38_1	X46_Q39_7_TEXT	human text	What roadblocks does your patient population have in getting access to [Field-1]? (Select all that apply) - Drug 1 - Other, please specify - Text	N/A (free-form response)	0 (not included in RF model as it is a free-text project-specific roadblocks already assessed using another question; question intended for information gathering purposes)	N/A	N/A	N/A
RDNP LEADERS	39_1	X46_Q40	yes/no	Drug 1 - Would you consider [Field-1] to be a “cure” at least for some of your patient population? (Here, “cure” is defined as having no evidence of disease and no longer needing to take medication.)	Yes, No	0 (not included in RF model as not hypothesized to influence repurposing project outcomes of other drugs beyond discussion of this drug; question intended for information gathering purposes)	N/A	N/A	N/A
RDNP LEADERS	34_2	X47_Q37_1	percentage	47_Q37 - Drug 2 - What percentage of your rare disease patient population benefits from [Field-1] ?	N/A (numerical percentage)	0 (not included in RF model as not hypothesized to influence repurposing project outcomes of other drugs beyond discussion of this drug; question intended for information gathering purposes)	N/A	N/A	N/A
RDNP LEADERS	35_2	X47_Q38_1	likert	For those patients that benefit from it, how effective is [Field-1] at: - Drug 2 - reducing the overall symptoms associated with your rare disease of focus for at least some of your patient population?	1-5 Scale (5 = Most Effective)	0 (not included in RF model as not hypothesized to influence repurposing project outcomes of other drugs beyond discussion of this drug; question intended for information gathering purposes)	N/A	N/A	N/A
RDNP LEADERS	36_2	X47_Q38_2	likert	For those patients that benefit from it, how effective is [Field-1] at: - Drug 2 - preventing worsening of your rare disease of focus for at least some of your patient population?	1-5 Scale (5 = Most Effective)	0 (not included in RF model as not hypothesized to influence repurposing project outcomes of other drugs beyond discussion of this drug; question intended for information gathering purposes)	N/A	N/A	N/A
RDNP LEADERS	37_2	X47_Q38_3	likert	For those patients that benefit from it, how effective is [Field-1] at: - Drug 2 - completely addressing all challenges associated with your rare disease of focus for at least some of your patient population?	1-5 Scale (5 = Most Effective)	0 (not included in RF model as not hypothesized to influence repurposing project outcomes of other drugs beyond discussion of this drug; question intended for information gathering purposes)	N/A	N/A	N/A
RDNP LEADERS	38_2	X47_Q39	list	What roadblocks does your patient population have in getting access to [Field-1]? (Select all that apply) - Drug 2 - What roadblocks does your patient population have in getting access to [Field-1]? (Select all that apply) - Selected Choice	Insurance coverage / approval issues, Affordability issues, Physician won’t prescribe it, Accessibility (e.g. drug is not available in some hospitals), No roadblocks, Other	0 (not included in RF model as project-specific roadblocks already assessed using another question; question intended for information gathering purposes)	N/A	N/A	N/A
RDNP LEADERS	38_2	X47_Q39_7_TEXT	human text	What roadblocks does your patient population have in getting access to [Field-1]? (Select all that apply) - Drug 2 - Other, please specify - Text	N/A (free-form response)	0 (not included in RF model as it is a free-text project-specific roadblocks already assessed using another question; question intended for information gathering purposes)	N/A	N/A	N/A
RDNP LEADERS	39_2	X47_Q40	yes/no	Drug 2 - Would you consider [Field-1] to be a “cure” at least for some of your patient population? (Here, “cure” is defined as having no evidence of disease and no longer needing to take medication.)	Yes, No	0 (not included in RF model as not hypothesized to influence repurposing project outcomes of other drugs beyond discussion of this drug; question intended for information gathering purposes)	N/A	N/A	N/A
RDNP LEADERS	34_3	X48_Q37_1	percentage	48_Q37 - Drug 3 - What percentage of your rare disease patient population benefits from [Field-1] ?	N/A (numerical percentage)	0 (not included in RF model as not hypothesized to influence repurposing project outcomes of other drugs beyond discussion of this drug; question intended for information gathering purposes)	N/A	N/A	N/A
RDNP LEADERS	35_3	X48_Q38_1	likert	For those patients that benefit from it, how effective is [Field-1] at: - Drug 3 - reducing the overall symptoms associated with your rare disease of focus for at least some of your patient population?	1-5 Scale (5 = Most Effective)	0 (not included in RF model as not hypothesized to influence repurposing project outcomes of other drugs beyond discussion of this drug; question intended for information gathering purposes)	N/A	N/A	N/A
RDNP LEADERS	36_3	X48_Q38_2	likert	For those patients that benefit from it, how effective is [Field-1] at: - Drug 3 - preventing worsening of your rare disease of focus for at least some of your patient population?	1-5 Scale (5 = Most Effective)	0 (not included in RF model as not hypothesized to influence repurposing project outcomes of other drugs beyond discussion of this drug; question intended for information gathering purposes)	N/A	N/A	N/A
RDNP LEADERS	37_3	X48_Q38_3	likert	For those patients that benefit from it, how effective is [Field-1] at: - Drug 3 - completely addressing all challenges associated with your rare disease of focus for at least some of your patient population?	1-5 Scale (5 = Most Effective)	0 (not included in RF model as not hypothesized to influence repurposing project outcomes of other drugs beyond discussion of this drug; question intended for information gathering purposes)	N/A	N/A	N/A
RDNP LEADERS	38_3	X48_Q39	list	What roadblocks does your patient population have in getting access to [Field-1]? (Select all that apply) - Drug 3 - What roadblocks does your patient population have in getting access to [Field-1]? (Select all that apply) - Selected Choice	Insurance coverage / approval issues, Affordability issues, Physician won’t prescribe it, Accessibility (e.g. drug is not available in some hospitals), No roadblocks, Other	0 (not included in RF model as project-specific roadblocks already assessed using another question; question intended for information gathering purposes)	N/A	N/A	N/A
RDNP LEADERS	38_3	X48_Q39_7_TEXT	human text	What roadblocks does your patient population have in getting access to [Field-1]? (Select all that apply) - Drug 3 - Other, please specify - Text	N/A (free-form response)	0 (not included in RF model as it is a free-text project-specific roadblocks already assessed using another question; question intended for information gathering purposes)	N/A	N/A	N/A
RDNP LEADERS	39_3	X48_Q40	yes/no	Drug 3 - Would you consider [Field-1] to be a “cure” at least for some of your patient population? (Here, “cure” is defined as having no evidence of disease and no longer needing to take medication.)	Yes, No	0 (not included in RF model as not hypothesized to influence repurposing project outcomes of other drugs beyond discussion of this drug; question intended for information gathering purposes)	N/A	N/A	N/A
RDNP LEADERS	34_4	X49_Q37_1	percentage	49_Q37 - Drug 4 - What percentage of your rare disease patient population benefits from [Field-1] ?	N/A (numerical percentage)	0 (not included in RF model as not hypothesized to influence repurposing project outcomes of other drugs beyond discussion of this drug; question intended for information gathering purposes)	N/A	N/A	N/A
RDNP LEADERS	35_4	X49_Q38_1	likert	For those patients that benefit from it, how effective is [Field-1] at: - Drug 4 - reducing the overall symptoms associated with your rare disease of focus for at least some of your patient population?	1-5 Scale (5 = Most Effective)	0 (not included in RF model as not hypothesized to influence repurposing project outcomes of other drugs beyond discussion of this drug; question intended for information gathering purposes)	N/A	N/A	N/A
RDNP LEADERS	36_4	X49_Q38_2	likert	For those patients that benefit from it, how effective is [Field-1] at: - Drug 4 - preventing worsening of your rare disease of focus for at least some of your patient population?	1-5 Scale (5 = Most Effective)	0 (not included in RF model as not hypothesized to influence repurposing project outcomes of other drugs beyond discussion of this drug; question intended for information gathering purposes)	N/A	N/A	N/A
RDNP LEADERS	37_4	X49_Q38_3	likert	For those patients that benefit from it, how effective is [Field-1] at: - Drug 4 - completely addressing all challenges associated with your rare disease of focus for at least some of your patient population?	1-5 Scale (5 = Most Effective)	0 (not included in RF model as not hypothesized to influence repurposing project outcomes of other drugs beyond discussion of this drug; question intended for information gathering purposes)	N/A	N/A	N/A
RDNP LEADERS	38_4	X49_Q39	list	What roadblocks does your patient population have in getting access to [Field-1]? (Select all that apply) - Drug 4 - What roadblocks does your patient population have in getting access to [Field-1]? (Select all that apply) - Selected Choice	Insurance coverage / approval issues, Affordability issues, Physician won’t prescribe it, Accessibility (e.g. drug is not available in some hospitals), No roadblocks, Other	0 (not included in RF model as project-specific roadblocks already assessed using another question; question intended for information gathering purposes)	N/A	N/A	N/A
RDNP LEADERS	38_4	X49_Q39_7_TEXT	human text	What roadblocks does your patient population have in getting access to [Field-1]? (Select all that apply) - Drug 4 - Other, please specify - Text	N/A (free-form response)	0 (not included in RF model as it is a free-text project-specific roadblocks already assessed using another question; question intended for information gathering purposes)	N/A	N/A	N/A
RDNP LEADERS	39_4	X49_Q40	yes/no	Drug 4 - Would you consider [Field-1] to be a “cure” at least for some of your patient population? (Here, “cure” is defined as having no evidence of disease and no longer needing to take medication.)	Yes, No	0 (not included in RF model as not hypothesized to influence repurposing project outcomes of other drugs beyond discussion of this drug; question intended for information gathering purposes)	N/A	N/A	N/A
RDNP LEADERS	34_5	X50_Q37_1	percentage	50_Q37 - Drug 5 - What percentage of your rare disease patient population benefits from [Field-1] ?	N/A (numerical percentage)	0 (not included in RF model as not hypothesized to influence repurposing project outcomes of other drugs beyond discussion of this drug; question intended for information gathering purposes)	N/A	N/A	N/A
RDNP LEADERS	35_5	X50_Q38_1	likert	For those patients that benefit from it, how effective is [Field-1] at: - Drug 5 - reducing the overall symptoms associated with your rare disease of focus for at least some of your patient population?	1-5 Scale (5 = Most Effective)	0 (not included in RF model as not hypothesized to influence repurposing project outcomes of other drugs beyond discussion of this drug; question intended for information gathering purposes)	N/A	N/A	N/A
RDNP LEADERS	36_5	X50_Q38_2	likert	For those patients that benefit from it, how effective is [Field-1] at: - Drug 5 - preventing worsening of your rare disease of focus for at least some of your patient population?	1-5 Scale (5 = Most Effective)	0 (not included in RF model as not hypothesized to influence repurposing project outcomes of other drugs beyond discussion of this drug; question intended for information gathering purposes)	N/A	N/A	N/A
RDNP LEADERS	37_5	X50_Q38_3	likert	For those patients that benefit from it, how effective is [Field-1] at: - Drug 5 - completely addressing all challenges associated with your rare disease of focus for at least some of your patient population?	1-5 Scale (5 = Most Effective)	0 (not included in RF model as not hypothesized to influence repurposing project outcomes of other drugs beyond discussion of this drug; question intended for information gathering purposes)	N/A	N/A	N/A
RDNP LEADERS	38_5	X50_Q39	list	What roadblocks does your patient population have in getting access to [Field-1]? (Select all that apply) - Drug 5 - What roadblocks does your patient population have in getting access to [Field-1]? (Select all that apply) - Selected Choice	Insurance coverage / approval issues, Affordability issues, Physician won’t prescribe it, Accessibility (e.g. drug is not available in some hospitals), No roadblocks, Other	0 (not included in RF model as project-specific roadblocks already assessed using another question; question intended for information gathering purposes)	N/A	N/A	N/A
RDNP LEADERS	38_5	X50_Q39_7_TEXT	human text	What roadblocks does your patient population have in getting access to [Field-1]? (Select all that apply) - Drug 5 - Other, please specify - Text	N/A (free-form response)	0 (not included in RF model as it is a free-text project-specific roadblocks already assessed using another question; question intended for information gathering purposes)	N/A	N/A	N/A
RDNP LEADERS	39_5	X50_Q40	yes/no	Drug 5 - Would you consider [Field-1] to be a “cure” at least for some of your patient population? (Here, “cure” is defined as having no evidence of disease and no longer needing to take medication.)	Yes, No	0 (not included in RF model as not hypothesized to influence repurposing project outcomes of other drugs beyond discussion of this drug; question intended for information gathering purposes)	N/A	N/A	N/A
RDNP LEADERS	34_6	X51_Q37_1	percentage	51_Q37 - Drug 6 - What percentage of your rare disease patient population benefits from [Field-1] ?	N/A (numerical percentage)	0 (not included in RF model as not hypothesized to influence repurposing project outcomes of other drugs beyond discussion of this drug; question intended for information gathering purposes)	N/A	N/A	N/A
RDNP LEADERS	35_6	X51_Q38_1	likert	For those patients that benefit from it, how effective is [Field-1] at: - Drug 6 - reducing the overall symptoms associated with your rare disease of focus for at least some of your patient population?	1-5 Scale (5 = Most Effective)	0 (not included in RF model as not hypothesized to influence repurposing project outcomes of other drugs beyond discussion of this drug; question intended for information gathering purposes)	N/A	N/A	N/A
RDNP LEADERS	36_6	X51_Q38_2	likert	For those patients that benefit from it, how effective is [Field-1] at: - Drug 6 - preventing worsening of your rare disease of focus for at least some of your patient population?	1-5 Scale (5 = Most Effective)	0 (not included in RF model as not hypothesized to influence repurposing project outcomes of other drugs beyond discussion of this drug; question intended for information gathering purposes)	N/A	N/A	N/A
RDNP LEADERS	37_6	X51_Q38_3	likert	For those patients that benefit from it, how effective is [Field-1] at: - Drug 6 - completely addressing all challenges associated with your rare disease of focus for at least some of your patient population?	1-5 Scale (5 = Most Effective)	0 (not included in RF model as not hypothesized to influence repurposing project outcomes of other drugs beyond discussion of this drug; question intended for information gathering purposes)	N/A	N/A	N/A
RDNP LEADERS	38_6	X51_Q39	list	What roadblocks does your patient population have in getting access to [Field-1]? (Select all that apply) - Drug 6 - What roadblocks does your patient population have in getting access to [Field-1]? (Select all that apply) - Selected Choice	Insurance coverage / approval issues, Affordability issues, Physician won’t prescribe it, Accessibility (e.g. drug is not available in some hospitals), No roadblocks, Other	0 (not included in RF model as project-specific roadblocks already assessed using another question; question intended for information gathering purposes)	N/A	N/A	N/A
RDNP LEADERS	38_6	X51_Q39_7_TEXT	human text	What roadblocks does your patient population have in getting access to [Field-1]? (Select all that apply) - Drug 6 - Other, please specify - Text	N/A (free-form response)	0 (not included in RF model as it is a free-text project-specific roadblocks already assessed using another question; question intended for information gathering purposes)	N/A	N/A	N/A
RDNP LEADERS	39_6	X51_Q40	yes/no	Drug 6 - Would you consider [Field-1] to be a “cure” at least for some of your patient population? (Here, “cure” is defined as having no evidence of disease and no longer needing to take medication.)	Yes, No	0 (not included in RF model as not hypothesized to influence repurposing project outcomes of other drugs beyond discussion of this drug; question intended for information gathering purposes)	N/A	N/A	N/A
RDNP LEADERS	34_7	X52_Q37_1	percentage	52_Q37 - Drug 7 - What percentage of your rare disease patient population benefits from [Field-1] ?	N/A (numerical percentage)	0 (not included in RF model as not hypothesized to influence repurposing project outcomes of other drugs beyond discussion of this drug; question intended for information gathering purposes)	N/A	N/A	N/A
RDNP LEADERS	35_7	X52_Q38_1	likert	For those patients that benefit from it, how effective is [Field-1] at: - Drug 7 - reducing the overall symptoms associated with your rare disease of focus for at least some of your patient population?	1-5 Scale (5 = Most Effective)	0 (not included in RF model as not hypothesized to influence repurposing project outcomes of other drugs beyond discussion of this drug; question intended for information gathering purposes)	N/A	N/A	N/A
RDNP LEADERS	36_7	X52_Q38_2	likert	For those patients that benefit from it, how effective is [Field-1] at: - Drug 7 - preventing worsening of your rare disease of focus for at least some of your patient population?	1-5 Scale (5 = Most Effective)	0 (not included in RF model as not hypothesized to influence repurposing project outcomes of other drugs beyond discussion of this drug; question intended for information gathering purposes)	N/A	N/A	N/A
RDNP LEADERS	37_7	X52_Q38_3	likert	For those patients that benefit from it, how effective is [Field-1] at: - Drug 7 - completely addressing all challenges associated with your rare disease of focus for at least some of your patient population?	1-5 Scale (5 = Most Effective)	0 (not included in RF model as not hypothesized to influence repurposing project outcomes of other drugs beyond discussion of this drug; question intended for information gathering purposes)	N/A	N/A	N/A
RDNP LEADERS	38_7	X52_Q39	list	What roadblocks does your patient population have in getting access to [Field-1]? (Select all that apply) - Drug 7 - What roadblocks does your patient population have in getting access to [Field-1]? (Select all that apply) - Selected Choice	Insurance coverage / approval issues, Affordability issues, Physician won’t prescribe it, Accessibility (e.g. drug is not available in some hospitals), No roadblocks, Other	0 (not included in RF model as project-specific roadblocks already assessed using another question; question intended for information gathering purposes)	N/A	N/A	N/A
RDNP LEADERS	38_7	X52_Q39_7_TEXT	human text	What roadblocks does your patient population have in getting access to [Field-1]? (Select all that apply) - Drug 7 - Other, please specify - Text	N/A (free-form response)	0 (not included in RF model as it is a free-text project-specific roadblocks already assessed using another question; question intended for information gathering purposes)	N/A	N/A	N/A
RDNP LEADERS	39_7	X52_Q40	yes/no	Drug 7 - Would you consider [Field-1] to be a “cure” at least for some of your patient population? (Here, “cure” is defined as having no evidence of disease and no longer needing to take medication.)	Yes, No	0 (not included in RF model as not hypothesized to influence repurposing project outcomes of other drugs beyond discussion of this drug; question intended for information gathering purposes)	N/A	N/A	N/A
RDNP LEADERS	34_8	X53_Q37_1	percentage	53_Q37 - Drug 8 - What percentage of your rare disease patient population benefits from [Field-1] ?	N/A (numerical percentage)	0 (not included in RF model as not hypothesized to influence repurposing project outcomes of other drugs beyond discussion of this drug; question intended for information gathering purposes)	N/A	N/A	N/A
RDNP LEADERS	35_8	X53_Q38_1	likert	For those patients that benefit from it, how effective is [Field-1] at: - Drug 8 - reducing the overall symptoms associated with your rare disease of focus for at least some of your patient population?	1-5 Scale (5 = Most Effective)	0 (not included in RF model as not hypothesized to influence repurposing project outcomes of other drugs beyond discussion of this drug; question intended for information gathering purposes)	N/A	N/A	N/A
RDNP LEADERS	37_8	X53_Q38_3	likert	For those patients that benefit from it, how effective is [Field-1] at: - Drug 8 - completely addressing all challenges associated with your rare disease of focus for at least some of your patient population?	1-5 Scale (5 = Most Effective)	0 (not included in RF model as not hypothesized to influence repurposing project outcomes of other drugs beyond discussion of this drug; question intended for information gathering purposes)	N/A	N/A	N/A
RDNP LEADERS	38_8	X53_Q39	list	What roadblocks does your patient population have in getting access to [Field-1]? (Select all that apply) - Drug 8 - What roadblocks does your patient population have in getting access to [Field-1]? (Select all that apply) - Selected Choice	Insurance coverage / approval issues, Affordability issues, Physician won’t prescribe it, Accessibility (e.g. drug is not available in some hospitals), No roadblocks, Other	0 (not included in RF model as project-specific roadblocks already assessed using another question; question intended for information gathering purposes)	N/A	N/A	N/A
RDNP LEADERS	38_8	X53_Q39_7_TEXT	human text	What roadblocks does your patient population have in getting access to [Field-1]? (Select all that apply) - Drug 8 - Other, please specify - Text	N/A (free-form response)	0 (not included in RF model as it is a free-text project-specific roadblocks already assessed using another question; question intended for information gathering purposes)	N/A	N/A	N/A
RDNP LEADERS	39_8	X53_Q40	yes/no	Drug 8 - Would you consider [Field-1] to be a “cure” at least for some of your patient population? (Here, “cure” is defined as having no evidence of disease and no longer needing to take medication.)	Yes, No	0 (not included in RF model as not hypothesized to influence repurposing project outcomes of other drugs beyond discussion of this drug; question intended for information gathering purposes)	N/A	N/A	N/A
RDNP LEADERS	34_9	X54_Q37_1	percentage	54_Q37 - Drug 9 - What percentage of your rare disease patient population benefits from [Field-1] ?	N/A (numerical percentage)	0 (not included in RF model as not hypothesized to influence repurposing project outcomes of other drugs beyond discussion of this drug; question intended for information gathering purposes)	N/A	N/A	N/A
RDNP LEADERS	35_9	X54_Q38_1	likert	For those patients that benefit from it, how effective is [Field-1] at: - Drug 9 - reducing the overall symptoms associated with your rare disease of focus for at least some of your patient population?	1-5 Scale (5 = Most Effective)	0 (not included in RF model as not hypothesized to influence repurposing project outcomes of other drugs beyond discussion of this drug; question intended for information gathering purposes)	N/A	N/A	N/A
RDNP LEADERS	36_9	X54_Q38_2	likert	For those patients that benefit from it, how effective is [Field-1] at: - Drug 9 - preventing worsening of your rare disease of focus for at least some of your patient population?	1-5 Scale (5 = Most Effective)	0 (not included in RF model as not hypothesized to influence repurposing project outcomes of other drugs beyond discussion of this drug; question intended for information gathering purposes)	N/A	N/A	N/A
RDNP LEADERS	38_9	X54_Q39	list	What roadblocks does your patient population have in getting access to [Field-1]? (Select all that apply) - Drug 9 - What roadblocks does your patient population have in getting access to [Field-1]? (Select all that apply) - Selected Choice	Insurance coverage / approval issues, Affordability issues, Physician won’t prescribe it, Accessibility (e.g. drug is not available in some hospitals), No roadblocks, Other	0 (not included in RF model as project-specific roadblocks already assessed using another question; question intended for information gathering purposes)	N/A	N/A	N/A
RDNP LEADERS	38_9	X54_Q39_7_TEXT	human text	What roadblocks does your patient population have in getting access to [Field-1]? (Select all that apply) - Drug 9 - Other, please specify - Text	N/A (free-form response)	0 (not included in RF model as it is a free-text project-specific roadblocks already assessed using another question; question intended for information gathering purposes)	N/A	N/A	N/A
RDNP LEADERS	39_9	X54_Q40	yes/no	Drug 9 - Would you consider [Field-1] to be a “cure” at least for some of your patient population? (Here, “cure” is defined as having no evidence of disease and no longer needing to take medication.)	Yes, No	0 (not included in RF model as not hypothesized to influence repurposing project outcomes of other drugs beyond discussion of this drug; question intended for information gathering purposes)	N/A	N/A	N/A
RDNP LEADERS	34_10	X55_Q37_1	percentage	55_Q37 - Drug 10 - What percentage of your rare disease patient population benefits from [Field-1] ?	N/A (numerical percentage)	0 (not included in RF model as not hypothesized to influence repurposing project outcomes of other drugs beyond discussion of this drug; question intended for information gathering purposes)	N/A	N/A	N/A
RDNP LEADERS	35_10	X55_Q38_1	likert	For those patients that benefit from it, how effective is [Field-1] at: - Drug 10 - reducing the overall symptoms associated with your rare disease of focus for at least some of your patient population?	1-5 Scale (5 = Most Effective)	0 (not included in RF model as not hypothesized to influence repurposing project outcomes of other drugs beyond discussion of this drug; question intended for information gathering purposes)	N/A	N/A	N/A
RDNP LEADERS	36_10	X55_Q38_2	likert	For those patients that benefit from it, how effective is [Field-1] at: - Drug 10 - preventing worsening of your rare disease of focus for at least some of your patient population?	1-5 Scale (5 = Most Effective)	0 (not included in RF model as not hypothesized to influence repurposing project outcomes of other drugs beyond discussion of this drug; question intended for information gathering purposes)	N/A	N/A	N/A
RDNP LEADERS	38_10	X55_Q39	list	What roadblocks does your patient population have in getting access to [Field-1]? (Select all that apply) - Drug 10 - What roadblocks does your patient population have in getting access to [Field-1]? (Select all that apply) - Selected Choice	Insurance coverage / approval issues, Affordability issues, Physician won’t prescribe it, Accessibility (e.g. drug is not available in some hospitals), No roadblocks, Other	0 (not included in RF model as project-specific roadblocks already assessed using another question; question intended for information gathering purposes)	N/A	N/A	N/A
RDNP LEADERS	38_10	X55_Q39_7_TEXT	human text	What roadblocks does your patient population have in getting access to [Field-1]? (Select all that apply) - Drug 10 - Other, please specify - Text	N/A (free-form response)	0 (not included in RF model as it is a free-text project-specific roadblocks already assessed using another question; question intended for information gathering purposes)	N/A	N/A	N/A
RDNP LEADERS	39_10	X55_Q40	yes/no	Drug 10 - Would you consider [Field-1] to be a “cure” at least for some of your patient population? (Here, “cure” is defined as having no evidence of disease and no longer needing to take medication.)	Yes, No	0 (not included in RF model as not hypothesized to influence repurposing project outcomes of other drugs beyond discussion of this drug; question intended for information gathering purposes)	N/A	N/A	N/A
RDNP LEADERS	40	Q41_1	percentage	Q41 - Overall, what percentage of your patient population are currently helped with a drug, FDA approved or not?	N/A (numerical percentage)	0 (not included in RF model; question intended for information gathering purposes)	N/A	N/A	N/A
RDNP LEADERS	40_1	Q41_2	percentage	Q41 - Out of the above percentage of patients which are being helped with a drug, FDA approved or not, how much have these patients improved? (0% - not improved at all, 100% - improved to the extent of having no evidence of disease, regardless of whether they continue to take medication or not.)	N/A (numerical percentage)	0 (not included in RF model; question intended for information gathering purposes)	N/A	N/A	N/A
RDNP LEADERS	40_2	Q41_3	percentage	Q41 - Among all patients with your rare disease, what percentage of patients have had a reduction in the burden of their disease from a treatment that your organization supported in some way, through funding, research, resources, or otherwise?	N/A (numerical percentage)	0 (not included in RF model; question intended for information gathering purposes)	N/A	N/A	N/A
RDNP LEADERS	41	Q42	yes/no	Does your organization systematically track off-label drug use in your patient population?	Yes, No	2 (Included in organization-specific RF model)	Transformed to a Binary Variable (1, 0 where 1 = Presence of Variable, 0 = Absence), Lack of a response ("N/A") set to 0	Organization Tracks Off-Label Use	Organization-Specific
RDNP LEADERS	41_1	Q43	list	How do you track this off label use? - Selected Choice	5 Non-"Other" Options (1 - Patient registry, 2 - Natural history study, 3 - Reports from the rare disease physician community, 4 - From the published scientific literature, 5 - Direct email communication)	2 (Included in organization-specific RF model)	Each Option Transformed to a Binary Variable (1, 0 where 1 = Presence of Variable, 0 = Absence), Lack of a response ("N/A") set to 0	5 Variables (1. Organization Tracks Off-Label Use Using a Natural History Study, 2. Organization Tracks Off-Label Use Using a Patient Registry, 3. Organization Tracks Off-Label Use Using Physician Reports, 4. Organization Tracks Off-Label Use Using Direct Emails, 5. Organization Tracks Off-Label Use Using Published Literature)	Organization-Specific
RDNP LEADERS	41_1	Q43_8_TEXT	human text	How do you track this off label use? - Other, please specify - Text	N/A (free-form response)	0 (not included in RF model as it includes free-form responses; question intended for information gathering purposes)	N/A	N/A	N/A
RDNP LEADERS	41_2	Q44	yes/no	Are you interested in tracking this information in the future?	Yes, No	0 (not included in RF model as not hypothesized to influence repurposing project outcomes; question intended for information gathering purposes)	N/A	N/A	N/A
RDNP LEADERS	42	Q46	factor	Please rate your familiarity with drug repurposing prior to this survey.	5 Non-"Other" Options (1 - Extremely familiar, 2 - Very familiar, 3 - Moderately familiar, 4 - Slightly familiar, 5 - Not familiar at all)	2 (Included in organization-specific RF model)	Transformed to an ordinal fraction	Personal Familiarity with Drug Repurposing	Organization-Specific
RDNP LEADERS	43	Q47	factor	Please rate your level of interest in pursuing drug repurposing prior to this survey.	5 Non-"Other" Options (1 - Extremely interested, 2 - Very interested, 3 - Moderately interested, 4 - Slightly interested, 5 - Not interested at all)	2 (Included in organization-specific RF model)	Transformed to an ordinal fraction	Personal Interest in Drug Repurposing	Organization-Specific
RDNP LEADERS	44	Q48	yes/no	Has your organization been involved in any drug repurposing efforts for your rare disease of interest?	Yes, No	0 (Only RDNPs who supported a specific repurposing project are listed in the model)	N/A	N/A	N/A
RDNP LEADERS	44_1	Q49_4	human string	Which drugs have you been involved in repurposing? - Drug 1	N/A (free-form response)	2 (Included in organization-specific RF model)	Number of reported drugs summed and transformed to an ordinal fraction	Number of Drugs the Organization Is Involved in Repurposing	Organization-Specific
RDNP LEADERS	44_2	Q49_5	human string	Which drugs have you been involved in repurposing? - Drug 2	N/A (free-form response)
RDNP LEADERS	44_3	Q49_6	human string	Which drugs have you been involved in repurposing? - Drug 3	N/A (free-form response)
RDNP LEADERS	44_4	Q49_7	human string	Which drugs have you been involved in repurposing? - Drug 4	N/A (free-form response)
RDNP LEADERS	44_5	Q49_8	human string	Which drugs have you been involved in repurposing? - Drug 5	N/A (free-form response)
RDNP LEADERS	44_6	Q49_9	human string	Which drugs have you been involved in repurposing? - Drug 6	N/A (free-form response)
RDNP LEADERS	44_7	Q49_10	human string	Which drugs have you been involved in repurposing? - Drug 7	N/A (free-form response)
RDNP LEADERS	45	Q50	yes/no	Has any drug repurposing initiatives been done for your rare disease of interest without your organization’s involvement (i.e. efforts by other rare disease organizations focused on the same rare disease, by pharmaceutical companies, etc.)?	Yes, No	2 (Included in organization-specific RF model)	Transformed to a Binary Variable (1, 0 where 1 = Presence of Variable, 0 = Absence), Lack of a response ("N/A") retained as dummy variable	External Repurposing Is Being Done Outside of Organization	Organization-Specific
RDNP LEADERS	45_1	Q51	yes/no/ETC	Would you be interested in pursuing drug repurposing for your rare disease of interest in the future?	Yes, No, Maybe / Not Sure	0 (not included in RF model as not hypothesized to influence repurposing project outcomes; question intended for information gathering purposes)	N/A	N/A	N/A
RDNP LEADERS	46_1	Q52	list	What are some reasons for why your organization has not pursued drug repurposing? (Select all that apply) - Selected Choice	Never heard of drug repurposing before, Lack of understanding of the steps towards successful drug repurposing, Lack of understanding of disease etiology, Lack of drug target, Lack of pharmaceutical company support, Lack of sufficient financial resources, Lack of sufficient patient population to study, Lack of staff to support project, Lack of patient support, Lack of research support, Lack of ph…	0 (not included in RF model as not hypothesized to influence repurposing project outcomes; question intended for information gathering purposes)	N/A	N/A	N/A
RDNP LEADERS	46_1	Q52_20_TEXT	human text	What are some reasons for why your organization has not pursued drug repurposing? (Select all that apply) - Other, please specify - Text	N/A (free-form response)	0 (not included in RF model as includes free-form responses and is not hypothesized to influence repurposing project outcomes; question intended for information gathering purposes)	N/A	N/A	N/A
RDNP LEADERS	47_1	X4_Q53	list	What was your organization’s involvement in the repurposing process for [Field-1]? (Select all that apply) - Drug 1 - What was your organization’s involvement in the repurposing process for [Field-1]? (Select all that apply) - Selected Choice	10 Non-"Other" Options (1. Funded preclinical research, 2. Provided research ideas that led towards drug repurposing, 3. Facilitated national or international researcher collaboration, 4. Gathered and shared patient samples for research, 5. Supported the development of a clinical trial, 6. Supported patient recruitment into a clinical trial, 7. Support utilization of the drug off label, 8. Suppor…	1 (included in drug/disease-specific model)	Each Option Transformed to a Binary Variable (1, 0 where 1 = Presence of Variable, 0 = Absence), Lack of a response ("N/A") retained as dummy variable	10 Variables (1. Organization Provided Research Ideas that Led Toward Drug Repurposing, 2. Organization Facilitated National or International Researcher Collaboration, 3. Organization Supported the Development of a Clinical Trial, 4. Organization Supported Patient Recruitment to a Clinical Trial, 5. Organization Gathered and Shared Patient Samples for Research, 6. Organization Funded Preclinical …	Drug/Disease-Specific
RDNP LEADERS	47_1	X4_Q53_13_TEXT	human text	What was your organization’s involvement in the repurposing process for [Field-1]? (Select all that apply) - Drug 1 - Other, please specify - Text	N/A (free-form response)	0 (not included in RF model as it includes free-form responses; question intended for information gathering purposes)	N/A	N/A	N/A
RDNP LEADERS	48_1	X4_Q54	list	Through which process was [Field-1] identified as promising? (Select all that apply) - Drug 1 - Through which process was [Field-1] identified as promising? (Select all that apply) - Selected Choice	7 Non-"Other" Options (1. Preclinical research, 2. Translational research, 3. Analyzing patient's medical data to identify drugs that look promising based on off-label use, 4. Literature analysis / Meta-analysis, 5. Looking at similar diseases and what drugs are utilized or are promising for that patient population, 6. High throughput drug screening being conducted, 7. Utilizing AI / ML to identi…	1 (included in drug/disease-specific model)	Each Option Transformed to a Binary Variable (1, 0 where 1 = Presence of Variable, 0 = Absence), Lack of a response ("N/A") retained as dummy variable	8 Variables (1. Number of Drug Research Methods Used to Identify a Drug-Disease Pair, 2. Off-Label Use and Analysis of Patient Data Used to Identify Drug, 3. Literature Analysis/Meta-Analysis Used to Identify Drug, 4. Looking At Similar Diseases Was Used to Identify Drug, 5. Preclinical Research Used to Identify Drug, 6. Translational Research Used to Identify Drug, 7. Highthroughput Drug Screeni…	Drug/Disease-Specific
RDNP LEADERS	48_1	X4_Q54_7_TEXT	human text	Through which process was [Field-1] identified as promising? (Select all that apply) - Drug 1 - Other - Text	N/A (free-form response)	0 (not included in RF model as it includes free-form responses; question intended for information gathering purposes)	N/A	N/A	N/A
RDNP LEADERS	49_1	X4_Q55	list	What stage is the repurposing process currently for [Field-1]? Select multiple if this drug is simultaneously in multiple stages. - Drug 1 - What stage is the repurposing process currently for [Field-1]? Select multiple if this drug is simultaneously in multiple stages. - Selected Choice	Securing funding, Testing existing drugs in mouse or other animal models, Recruiting patients for clinical trials, Running Phase I clinical trials, Running Phase II clinical trials, Running Phase III clinical trials, Analyzing clinical trial data, Use of the drug in patients off label, Submitting to FDA for approval, FDA approval granted, Abandoned, Other* (*Free-text responses analyzed in tandem…	3 (Used to help classify project stage/success)	N/A	N/A	N/A
RDNP LEADERS	49_1	X4_Q55_18_TEXT	human text	What stage is the repurposing process currently for [Field-1]? Select multiple if this drug is simultaneously in multiple stages. - Drug 1 - Other, please specify - Text	N/A (free-form response; analyzed in response with free-text "Other" response to determine project stage and "success")	0 (not included in RF model as it includes free-form responses; question intended for information gathering purposes)	N/A	N/A	N/A
RDNP LEADERS	50_1	X4_Q56	list	What roadblocks have you encountered in the process of repurposing of [Field-1], if any? (Select all that apply) - Drug 1 - What roadblocks have you encountered in the process of repurposing of [Field-1], if any? (Select all that apply) - Selected Choice	11 Non-"Other" Options (1. Lack of sufficient financial resources, 2. Lack of resources to support systematic data collection, 3. Regulatory roadblocks, 4. Lack of pharmaceutical company support, 5. Lack of sufficient patient population to study, 6. Lack of patient support, 7. Lack of researcher network, 8. Lack of time / not a priority at present, 9. Lack of understanding of the steps towards su…	1 (included in drug/disease-specific model)	Each Option Transformed to a Binary Variable (1, 0 where 1 = Presence of Variable, 0 = Absence), Lack of a response ("N/A") set to 0	11 Variables (1. Organization Encountered Regulatory Roadblocks for this Drug-Disease Pair, 2. Organization Experienced Lack of Pharmaceutical Company Support, 3. Organization Experienced Lack of Sufficient Financial Resources, 4. Organization Experienced Lack of Sufficient Patient Population to Study, 5. Organization Did Not Have Time or Did Not Make Repurposing a Priority, 6. Organization Did N…	Drug/Disease-Specific
RDNP LEADERS	50_1	X4_Q56_16_TEXT	human text	What roadblocks have you encountered in the process of repurposing of [Field-1], if any? (Select all that apply) - Drug 1 - Other, please specify - Text	N/A (free-form response)	3 (Used to help classify project stage/success)	N/A	N/A	N/A
RDNP LEADERS	51_1	X4_Q57	list	What was / were the success endpoint(s) you are aiming for the repurposing of [Field-1] (Select up to three) - Drug 1 - What was / were the success endpoint(s) you are aiming for the repurposing of [Field-1] (Select up to three) - Selected Choice	Drug to receive FDA approval for your rare disease; Drug to provide significant reduction in symptoms; Drug to provide significant improvement in quality of life; Drug to increase life expectancy / decrease in mortality; Drug to be freely available to patients off label with safety / efficacy data; Drug to be freely available to patients off label, even without safety / efficacy data	3 (Used to help classify project stage/success)	N/A	N/A	N/A
RDNP LEADERS	51_1	X4_Q57_11_TEXT	human text	What was / were the success endpoint(s) you are aiming for the repurposing of [Field-1] (Select up to three) - Drug 1 - Other, please specify - Text	N/A (free-form response)	3 (Used to help classify project stage/success)	N/A	N/A	N/A
RDNP LEADERS	52_1_1	X4_Q58_1	yes/no	Have this/these success endpoint(s) for the repurposing of [Field-1] been achieved as of today? - Drug 1 - Drug to receive FDA approval for your rare disease	Yes, No	3 (Used to help classify project stage/success)	N/A	N/A	N/A
RDNP LEADERS	52_2_1	X4_Q58_2	yes/no	Have this/these success endpoint(s) for the repurposing of [Field-1] been achieved as of today? - Drug 1 - Drug to be freely available to patients off label with safety / efficacy data	Yes, No	3 (Used to help classify project stage/success)	N/A	N/A	N/A
RDNP LEADERS	52_3_1	X4_Q58_3	yes/no	Have this/these success endpoint(s) for the repurposing of [Field-1] been achieved as of today? - Drug 1 - Drug to be freely available to patients off label, even without safety / efficacy data	Yes, No	3 (Used to help classify project stage/success)	N/A	N/A	N/A
RDNP LEADERS	52_4_1	X4_Q58_4	yes/no	Have this/these success endpoint(s) for the repurposing of [Field-1] been achieved as of today? - Drug 1 - Drug to provide significant reduction in symptoms	Yes, No	3 (Used to help classify project stage/success)	N/A	N/A	N/A
RDNP LEADERS	52_5_1	X4_Q58_5	yes/no	Have this/these success endpoint(s) for the repurposing of [Field-1] been achieved as of today? - Drug 1 - Drug to provide significant improvement in quality of life (QOL)	Yes, No	3 (Used to help classify project stage/success)	N/A	N/A	N/A
RDNP LEADERS	52_6_1	X4_Q58_6	yes/no	Have this/these success endpoint(s) for the repurposing of [Field-1] been achieved as of today? - Drug 1 - Drug to increase life expectancy / decrease in mortality	Yes, No	3 (Used to help classify project stage/success)	N/A	N/A	N/A
RDNP LEADERS	52_7_1	X4_Q58_7	yes/no	Have this/these success endpoint(s) for the repurposing of [Field-1] been achieved as of today? - Drug 1 - Drug to provide cure of disease	Yes, No	3 (Used to help classify project stage/success)	N/A	N/A	N/A
RDNP LEADERS	52_8_1	X4_Q58_8	yes/no	Have this/these success endpoint(s) for the repurposing of [Field-1] been achieved as of today? - Drug 1 - Drug to provide prevention of relapse	Yes, No	3 (Used to help classify project stage/success)	N/A	N/A	N/A
RDNP LEADERS	52_9_1	X4_Q58_9	yes/no	Have this/these success endpoint(s) for the repurposing of [Field-1] been achieved as of today? - Drug 1 - Other, please specify	Yes, No	3 (Used to help classify project stage/success)	N/A	N/A	N/A
RDNP LEADERS	47_2	X5_Q53	list	What was your organization’s involvement in the repurposing process for [Field-1]? (Select all that apply) - Drug 2 - What was your organization’s involvement in the repurposing process for [Field-1]? (Select all that apply) - Selected Choice	10 Non-"Other" Options (1. Funded preclinical research, 2. Provided research ideas that led towards drug repurposing, 3. Facilitated national or international researcher collaboration, 4. Gathered and shared patient samples for research, 5. Supported the development of a clinical trial, 6. Supported patient recruitment into a clinical trial, 7. Support utilization of the drug off label, 8. Suppor…	1 (included in drug/disease-specific model)	Each Option Transformed to a Binary Variable (1, 0 where 1 = Presence of Variable, 0 = Absence), Lack of a response ("N/A") retained as dummy variable	10 Variables (1. Organization Provided Research Ideas that Led Toward Drug Repurposing, 2. Organization Facilitated National or International Researcher Collaboration, 3. Organization Supported the Development of a Clinical Trial, 4. Organization Supported Patient Recruitment to a Clinical Trial, 5. Organization Gathered and Shared Patient Samples for Research, 6. Organization Funded Preclinical …	Drug/Disease-Specific
RDNP LEADERS	47_2	X5_Q53_13_TEXT	human text	What was your organization’s involvement in the repurposing process for [Field-1]? (Select all that apply) - Drug 2 - Other, please specify - Text	N/A (free-form response)	0 (not included in RF model as it includes free-form responses; question intended for information gathering purposes)	N/A	N/A	N/A
RDNP LEADERS	48_2	X5_Q54	list	Through which process was [Field-1] identified as promising? (Select all that apply) - Drug 2 - Through which process was [Field-1] identified as promising? (Select all that apply) - Selected Choice	7 Non-"Other" Options (1. Preclinical research, 2. Translational research, 3. Analyzing patient's medical data to identify drugs that look promising based on off-label use, 4. Literature analysis / Meta-analysis, 5. Looking at similar diseases and what drugs are utilized or are promising for that patient population, 6. High throughput drug screening being conducted, 7. Utilizing AI / ML to identi…	1 (included in drug/disease-specific model)	Each Option Transformed to a Binary Variable (1, 0 where 1 = Presence of Variable, 0 = Absence), Lack of a response ("N/A") retained as dummy variable	8 Variables (1. Number of Drug Research Methods Used to Identify a Drug-Disease Pair, 2. Off-Label Use and Analysis of Patient Data Used to Identify Drug, 3. Literature Analysis/Meta-Analysis Used to Identify Drug, 4. Looking At Similar Diseases Was Used to Identify Drug, 5. Preclinical Research Used to Identify Drug, 6. Translational Research Used to Identify Drug, 7. Highthroughput Drug Screeni…	Drug/Disease-Specific
RDNP LEADERS	48_2	X5_Q54_7_TEXT	human text	Through which process was [Field-1] identified as promising? (Select all that apply) - Drug 2 - Other - Text	N/A (free-form response)	0 (not included in RF model as it includes free-form responses; question intended for information gathering purposes)	N/A	N/A	N/A
RDNP LEADERS	49_2	X5_Q55	list	What stage is the repurposing process currently for [Field-1]? Select multiple if this drug is simultaneously in multiple stages. - Drug 2 - What stage is the repurposing process currently for [Field-1]? Select multiple if this drug is simultaneously in multiple stages. - Selected Choice	Securing funding, Testing existing drugs in mouse or other animal models, Recruiting patients for clinical trials, Running Phase I clinical trials, Running Phase II clinical trials, Running Phase III clinical trials, Analyzing clinical trial data, Use of the drug in patients off label, Submitting to FDA for approval, FDA approval granted, Abandoned, Other* (*Free-text responses analyzed in tandem…	3 (Used to help classify project stage/success)	N/A	N/A	N/A
RDNP LEADERS	49_2	X5_Q55_18_TEXT	human text	What stage is the repurposing process currently for [Field-1]? Select multiple if this drug is simultaneously in multiple stages. - Drug 2 - Other, please specify - Text	N/A (free-form response; analyzed in response with free-text "Other" response to determine project stage and "success")	0 (not included in RF model as it includes free-form responses; question intended for information gathering purposes)	N/A	N/A	N/A
RDNP LEADERS	50_2	X5_Q56	list	What roadblocks have you encountered in the process of repurposing of [Field-1], if any? (Select all that apply) - Drug 2 - What roadblocks have you encountered in the process of repurposing of [Field-1], if any? (Select all that apply) - Selected Choice	11 Non-"Other" Options (1. Lack of sufficient financial resources, 2. Lack of resources to support systematic data collection, 3. Regulatory roadblocks, 4. Lack of pharmaceutical company support, 5. Lack of sufficient patient population to study, 6. Lack of patient support, 7. Lack of researcher network, 8. Lack of time / not a priority at present, 9. Lack of understanding of the steps towards su…	1 (included in drug/disease-specific model)	Each Option Transformed to a Binary Variable (1, 0 where 1 = Presence of Variable, 0 = Absence), Lack of a response ("N/A") set to 0	11 Variables (1. Organization Encountered Regulatory Roadblocks for this Drug-Disease Pair, 2. Organization Experienced Lack of Pharmaceutical Company Support, 3. Organization Experienced Lack of Sufficient Financial Resources, 4. Organization Experienced Lack of Sufficient Patient Population to Study, 5. Organization Did Not Have Time or Did Not Make Repurposing a Priority, 6. Organization Did N…	Drug/Disease-Specific
RDNP LEADERS	50_2	X5_Q56_16_TEXT	human text	What roadblocks have you encountered in the process of repurposing of [Field-1], if any? (Select all that apply) - Drug 2 - Other, please specify - Text	N/A (free-form response; "Other" responses not integrated into question options)	0 (not included in RF model as it includes free-form responses; question intended for information gathering purposes)	N/A	N/A	N/A
RDNP LEADERS	51_2	X5_Q57	list	What was / were the success endpoint(s) you are aiming for the repurposing of [Field-1] (Select up to three) - Drug 2 - What was / were the success endpoint(s) you are aiming for the repurposing of [Field-1] (Select up to three) - Selected Choice	Drug to receive FDA approval for your rare disease; Drug to provide significant reduction in symptoms; Drug to provide significant improvement in quality of life; Drug to increase life expectancy / decrease in mortality; Drug to be freely available to patients off label with safety / efficacy data; Drug to be freely available to patients off label, even without safety / efficacy data	3 (Used to help classify project stage/success)	N/A	N/A	N/A
RDNP LEADERS	51_2	X5_Q57_11_TEXT	human text	What was / were the success endpoint(s) you are aiming for the repurposing of [Field-1] (Select up to three) - Drug 2 - Other, please specify - Text	N/A (free-form response)	3 (Used to help classify project stage/success)	N/A	N/A	N/A
RDNP LEADERS	52_1_2	X5_Q58_1	yes/no	Have this/these success endpoint(s) for the repurposing of [Field-1] been achieved as of today? - Drug 2 - Drug to receive FDA approval for your rare disease	Yes, No	3 (Used to help classify project stage/success)	N/A	N/A	N/A
RDNP LEADERS	52_2_2	X5_Q58_2	yes/no	Have this/these success endpoint(s) for the repurposing of [Field-1] been achieved as of today? - Drug 2 - Drug to be freely available to patients off label with safety / efficacy data	Yes, No	3 (Used to help classify project stage/success)	N/A	N/A	N/A
RDNP LEADERS	52_3_2	X5_Q58_3	yes/no	Have this/these success endpoint(s) for the repurposing of [Field-1] been achieved as of today? - Drug 2 - Drug to be freely available to patients off label, even without safety / efficacy data	Yes, No	3 (Used to help classify project stage/success)	N/A	N/A	N/A
RDNP LEADERS	52_4_2	X5_Q58_4	yes/no	Have this/these success endpoint(s) for the repurposing of [Field-1] been achieved as of today? - Drug 2 - Drug to provide significant reduction in symptoms	Yes, No	3 (Used to help classify project stage/success)	N/A	N/A	N/A
RDNP LEADERS	52_5_2	X5_Q58_5	yes/no	Have this/these success endpoint(s) for the repurposing of [Field-1] been achieved as of today? - Drug 2 - Drug to provide significant improvement in quality of life (QOL)	Yes, No	3 (Used to help classify project stage/success)	N/A	N/A	N/A
RDNP LEADERS	52_6_2	X5_Q58_6	yes/no	Have this/these success endpoint(s) for the repurposing of [Field-1] been achieved as of today? - Drug 2 - Drug to increase life expectancy / decrease in mortality	Yes, No	3 (Used to help classify project stage/success)	N/A	N/A	N/A
RDNP LEADERS	52_7_2	X5_Q58_7	yes/no	Have this/these success endpoint(s) for the repurposing of [Field-1] been achieved as of today? - Drug 2 - Drug to provide cure of disease	Yes, No	3 (Used to help classify project stage/success)	N/A	N/A	N/A
RDNP LEADERS	52_8_2	X5_Q58_8	yes/no	Have this/these success endpoint(s) for the repurposing of [Field-1] been achieved as of today? - Drug 2 - Drug to provide prevention of relapse	Yes, No	3 (Used to help classify project stage/success)	N/A	N/A	N/A
RDNP LEADERS	52_9_2	X5_Q58_9	yes/no	Have this/these success endpoint(s) for the repurposing of [Field-1] been achieved as of today? - Drug 2 - Other, please specify	Yes, No	3 (Used to help classify project stage/success)	N/A	N/A	N/A
RDNP LEADERS	47_3	X6_Q53	list	What was your organization’s involvement in the repurposing process for [Field-1]? (Select all that apply) - Drug 3 - What was your organization’s involvement in the repurposing process for [Field-1]? (Select all that apply) - Selected Choice	10 Non-"Other" Options (1. Funded preclinical research, 2. Provided research ideas that led towards drug repurposing, 3. Facilitated national or international researcher collaboration, 4. Gathered and shared patient samples for research, 5. Supported the development of a clinical trial, 6. Supported patient recruitment into a clinical trial, 7. Support utilization of the drug off label, 8. Suppor…	1 (included in drug/disease-specific model)	Each Option Transformed to a Binary Variable (1, 0 where 1 = Presence of Variable, 0 = Absence), Lack of a response ("N/A") retained as dummy variable	10 Variables (1. Organization Provided Research Ideas that Led Toward Drug Repurposing, 2. Organization Facilitated National or International Researcher Collaboration, 3. Organization Supported the Development of a Clinical Trial, 4. Organization Supported Patient Recruitment to a Clinical Trial, 5. Organization Gathered and Shared Patient Samples for Research, 6. Organization Funded Preclinical …	Drug/Disease-Specific
RDNP LEADERS	47_3	X6_Q53_13_TEXT	human text	What was your organization’s involvement in the repurposing process for [Field-1]? (Select all that apply) - Drug 3 - Other, please specify - Text	N/A (free-form response)	0 (not included in RF model as it includes free-form responses; question intended for information gathering purposes)	N/A	N/A	N/A
RDNP LEADERS	48_3	X6_Q54	list	Through which process was [Field-1] identified as promising? (Select all that apply) - Drug 3 - Through which process was [Field-1] identified as promising? (Select all that apply) - Selected Choice	7 Non-"Other" Options (1. Preclinical research, 2. Translational research, 3. Analyzing patient's medical data to identify drugs that look promising based on off-label use, 4. Literature analysis / Meta-analysis, 5. Looking at similar diseases and what drugs are utilized or are promising for that patient population, 6. High throughput drug screening being conducted, 7. Utilizing AI / ML to identi…	1 (included in drug/disease-specific model)	Each Option Transformed to a Binary Variable (1, 0 where 1 = Presence of Variable, 0 = Absence), Lack of a response ("N/A") retained as dummy variable	8 Variables (1. Number of Drug Research Methods Used to Identify a Drug-Disease Pair, 2. Off-Label Use and Analysis of Patient Data Used to Identify Drug, 3. Literature Analysis/Meta-Analysis Used to Identify Drug, 4. Looking At Similar Diseases Was Used to Identify Drug, 5. Preclinical Research Used to Identify Drug, 6. Translational Research Used to Identify Drug, 7. Highthroughput Drug Screeni…	Drug/Disease-Specific
RDNP LEADERS	48_3	X6_Q54_7_TEXT	human text	Through which process was [Field-1] identified as promising? (Select all that apply) - Drug 3 - Other - Text	N/A (free-form response)	0 (not included in RF model as it includes free-form responses; question intended for information gathering purposes)	N/A	N/A	N/A
RDNP LEADERS	49_3	X6_Q55	list	What stage is the repurposing process currently for [Field-1]? Select multiple if this drug is simultaneously in multiple stages. - Drug 3 - What stage is the repurposing process currently for [Field-1]? Select multiple if this drug is simultaneously in multiple stages. - Selected Choice	Securing funding, Testing existing drugs in mouse or other animal models, Recruiting patients for clinical trials, Running Phase I clinical trials, Running Phase II clinical trials, Running Phase III clinical trials, Analyzing clinical trial data, Use of the drug in patients off label, Submitting to FDA for approval, FDA approval granted, Abandoned, Other* (*Free-text responses analyzed in tandem…	3 (Used to help classify project stage/success)	N/A	N/A	N/A
RDNP LEADERS	49_3	X6_Q55_18_TEXT	human text	What stage is the repurposing process currently for [Field-1]? Select multiple if this drug is simultaneously in multiple stages. - Drug 3 - Other, please specify - Text	N/A (free-form response; analyzed in response with free-text "Other" response to determine project stage and "success")	0 (not included in RF model as it includes free-form responses; question intended for information gathering purposes)	N/A	N/A	N/A
RDNP LEADERS	50_3	X6_Q56	list	What roadblocks have you encountered in the process of repurposing of [Field-1], if any? (Select all that apply) - Drug 3 - What roadblocks have you encountered in the process of repurposing of [Field-1], if any? (Select all that apply) - Selected Choice	11 Non-"Other" Options (1. Lack of sufficient financial resources, 2. Lack of resources to support systematic data collection, 3. Regulatory roadblocks, 4. Lack of pharmaceutical company support, 5. Lack of sufficient patient population to study, 6. Lack of patient support, 7. Lack of researcher network, 8. Lack of time / not a priority at present, 9. Lack of understanding of the steps towards su…	1 (included in drug/disease-specific model)	Each Option Transformed to a Binary Variable (1, 0 where 1 = Presence of Variable, 0 = Absence), Lack of a response ("N/A") set to 0	11 Variables (1. Organization Encountered Regulatory Roadblocks for this Drug-Disease Pair, 2. Organization Experienced Lack of Pharmaceutical Company Support, 3. Organization Experienced Lack of Sufficient Financial Resources, 4. Organization Experienced Lack of Sufficient Patient Population to Study, 5. Organization Did Not Have Time or Did Not Make Repurposing a Priority, 6. Organization Did N…	Drug/Disease-Specific
RDNP LEADERS	50_3	X6_Q56_16_TEXT	human text	What roadblocks have you encountered in the process of repurposing of [Field-1], if any? (Select all that apply) - Drug 3 - Other, please specify - Text	N/A (free-form response)	0 (not included in RF model as it includes free-form responses; question intended for information gathering purposes)	N/A	N/A	N/A
RDNP LEADERS	51_3	X6_Q57	list	What was / were the success endpoint(s) you are aiming for the repurposing of [Field-1] (Select up to three) - Drug 3 - What was / were the success endpoint(s) you are aiming for the repurposing of [Field-1] (Select up to three) - Selected Choice	Drug to receive FDA approval for your rare disease; Drug to provide significant reduction in symptoms; Drug to provide significant improvement in quality of life; Drug to increase life expectancy / decrease in mortality; Drug to be freely available to patients off label with safety / efficacy data; Drug to be freely available to patients off label, even without safety / efficacy data	3 (Used to help classify project stage/success)	N/A	N/A	N/A
RDNP LEADERS	51_3	X6_Q57_11_TEXT	human text	What was / were the success endpoint(s) you are aiming for the repurposing of [Field-1] (Select up to three) - Drug 3 - Other, please specify - Text	N/A (free-form response)	3 (Used to help classify project stage/success)	N/A	N/A	N/A
RDNP LEADERS	52_1_3	X6_Q58_1	yes/no	Have this/these success endpoint(s) for the repurposing of [Field-1] been achieved as of today? - Drug 3 - Drug to receive FDA approval for your rare disease	Yes, No	3 (Used to help classify project stage/success)	N/A	N/A	N/A
RDNP LEADERS	52_2_3	X6_Q58_2	yes/no	Have this/these success endpoint(s) for the repurposing of [Field-1] been achieved as of today? - Drug 3 - Drug to be freely available to patients off label with safety / efficacy data	Yes, No	3 (Used to help classify project stage/success)	N/A	N/A	N/A
RDNP LEADERS	52_4_3	X6_Q58_4	yes/no	Have this/these success endpoint(s) for the repurposing of [Field-1] been achieved as of today? - Drug 3 - Drug to provide significant reduction in symptoms	Yes, No	3 (Used to help classify project stage/success)	N/A	N/A	N/A
RDNP LEADERS	52_5_3	X6_Q58_5	yes/no	Have this/these success endpoint(s) for the repurposing of [Field-1] been achieved as of today? - Drug 3 - Drug to provide significant improvement in quality of life (QOL)	Yes, No	3 (Used to help classify project stage/success)	N/A	N/A	N/A
RDNP LEADERS	52_6_3	X6_Q58_6	yes/no	Have this/these success endpoint(s) for the repurposing of [Field-1] been achieved as of today? - Drug 3 - Drug to increase life expectancy / decrease in mortality	Yes, No	3 (Used to help classify project stage/success)	N/A	N/A	N/A
RDNP LEADERS	52_7_3	X6_Q58_7	yes/no	Have this/these success endpoint(s) for the repurposing of [Field-1] been achieved as of today? - Drug 3 - Drug to provide cure of disease	Yes, No	3 (Used to help classify project stage/success)	N/A	N/A	N/A
RDNP LEADERS	52_9_3	X6_Q58_9	yes/no	Have this/these success endpoint(s) for the repurposing of [Field-1] been achieved as of today? - Drug 3 - Other, please specify	Yes, No	3 (Used to help classify project stage/success)	N/A	N/A	N/A
RDNP LEADERS	47_4	X7_Q53	list	What was your organization’s involvement in the repurposing process for [Field-1]? (Select all that apply) - Drug 4 - What was your organization’s involvement in the repurposing process for [Field-1]? (Select all that apply) - Selected Choice	10 Non-"Other" Options (1. Funded preclinical research, 2. Provided research ideas that led towards drug repurposing, 3. Facilitated national or international researcher collaboration, 4. Gathered and shared patient samples for research, 5. Supported the development of a clinical trial, 6. Supported patient recruitment into a clinical trial, 7. Support utilization of the drug off label, 8. Suppor…	1 (included in drug/disease-specific model)	Each Option Transformed to a Binary Variable (1, 0 where 1 = Presence of Variable, 0 = Absence), Lack of a response ("N/A") retained as dummy variable	10 Variables (1. Organization Provided Research Ideas that Led Toward Drug Repurposing, 2. Organization Facilitated National or International Researcher Collaboration, 3. Organization Supported the Development of a Clinical Trial, 4. Organization Supported Patient Recruitment to a Clinical Trial, 5. Organization Gathered and Shared Patient Samples for Research, 6. Organization Funded Preclinical …	Drug/Disease-Specific
RDNP LEADERS	47_4	X7_Q53_13_TEXT	human text	What was your organization’s involvement in the repurposing process for [Field-1]? (Select all that apply) - Drug 4 - Other, please specify - Text	N/A (free-form response)	0 (not included in RF model as it includes free-form responses; question intended for information gathering purposes)	N/A	N/A	N/A
RDNP LEADERS	48_4	X7_Q54	list	Through which process was [Field-1] identified as promising? (Select all that apply) - Drug 4 - Through which process was [Field-1] identified as promising? (Select all that apply) - Selected Choice	7 Non-"Other" Options (1. Preclinical research, 2. Translational research, 3. Analyzing patient's medical data to identify drugs that look promising based on off-label use, 4. Literature analysis / Meta-analysis, 5. Looking at similar diseases and what drugs are utilized or are promising for that patient population, 6. High throughput drug screening being conducted, 7. Utilizing AI / ML to identi…	1 (included in drug/disease-specific model)	Each Option Transformed to a Binary Variable (1, 0 where 1 = Presence of Variable, 0 = Absence), Lack of a response ("N/A") retained as dummy variable	8 Variables (1. Number of Drug Research Methods Used to Identify a Drug-Disease Pair, 2. Off-Label Use and Analysis of Patient Data Used to Identify Drug, 3. Literature Analysis/Meta-Analysis Used to Identify Drug, 4. Looking At Similar Diseases Was Used to Identify Drug, 5. Preclinical Research Used to Identify Drug, 6. Translational Research Used to Identify Drug, 7. Highthroughput Drug Screeni…	Drug/Disease-Specific
RDNP LEADERS	49_4	X7_Q55	list	What stage is the repurposing process currently for [Field-1]? Select multiple if this drug is simultaneously in multiple stages. - Drug 4 - What stage is the repurposing process currently for [Field-1]? Select multiple if this drug is simultaneously in multiple stages. - Selected Choice	Securing funding, Testing existing drugs in mouse or other animal models, Recruiting patients for clinical trials, Running Phase I clinical trials, Running Phase II clinical trials, Running Phase III clinical trials, Analyzing clinical trial data, Use of the drug in patients off label, Submitting to FDA for approval, FDA approval granted, Abandoned, Other* (*Free-text responses analyzed in tandem…	3 (Used to help classify project stage/success)	N/A	N/A	N/A
RDNP LEADERS	49_4	X7_Q55_18_TEXT	human text	What stage is the repurposing process currently for [Field-1]? Select multiple if this drug is simultaneously in multiple stages. - Drug 4 - Other, please specify - Text	N/A (free-form response; analyzed in response with free-text "Other" response to determine project stage and "success")	0 (not included in RF model as it includes free-form responses; question intended for information gathering purposes)	N/A	N/A	N/A
RDNP LEADERS	50_4	X7_Q56	list	What roadblocks have you encountered in the process of repurposing of [Field-1], if any? (Select all that apply) - Drug 4 - What roadblocks have you encountered in the process of repurposing of [Field-1], if any? (Select all that apply) - Selected Choice	11 Non-"Other" Options (1. Lack of sufficient financial resources, 2. Lack of resources to support systematic data collection, 3. Regulatory roadblocks, 4. Lack of pharmaceutical company support, 5. Lack of sufficient patient population to study, 6. Lack of patient support, 7. Lack of researcher network, 8. Lack of time / not a priority at present, 9. Lack of understanding of the steps towards su…	1 (included in drug/disease-specific model)	Each Option Transformed to a Binary Variable (1, 0 where 1 = Presence of Variable, 0 = Absence), Lack of a response ("N/A") set to 0	11 Variables (1. Organization Encountered Regulatory Roadblocks for this Drug-Disease Pair, 2. Organization Experienced Lack of Pharmaceutical Company Support, 3. Organization Experienced Lack of Sufficient Financial Resources, 4. Organization Experienced Lack of Sufficient Patient Population to Study, 5. Organization Did Not Have Time or Did Not Make Repurposing a Priority, 6. Organization Did N…	Drug/Disease-Specific
RDNP LEADERS	50_4	X7_Q56_16_TEXT	human text	What roadblocks have you encountered in the process of repurposing of [Field-1], if any? (Select all that apply) - Drug 4 - Other, please specify - Text	N/A (free-form response)	0 (not included in RF model as it includes free-form responses; question intended for information gathering purposes)	N/A	N/A	N/A
RDNP LEADERS	51_4	X7_Q57	list	What was / were the success endpoint(s) you are aiming for the repurposing of [Field-1] (Select up to three) - Drug 4 - What was / were the success endpoint(s) you are aiming for the repurposing of [Field-1] (Select up to three) - Selected Choice	Drug to receive FDA approval for your rare disease; Drug to provide significant reduction in symptoms; Drug to provide significant improvement in quality of life; Drug to increase life expectancy / decrease in mortality; Drug to be freely available to patients off label with safety / efficacy data; Drug to be freely available to patients off label, even without safety / efficacy data	3 (Used to help classify project stage/success)	N/A	N/A	N/A
RDNP LEADERS	52_1_4	X7_Q58_1	yes/no	Have this/these success endpoint(s) for the repurposing of [Field-1] been achieved as of today? - Drug 4 - Drug to receive FDA approval for your rare disease	Yes, No	3 (Used to help classify project stage/success)	N/A	N/A	N/A
RDNP LEADERS	52_2_4	X7_Q58_2	yes/no	Have this/these success endpoint(s) for the repurposing of [Field-1] been achieved as of today? - Drug 4 - Drug to be freely available to patients off label with safety / efficacy data	Yes, No	3 (Used to help classify project stage/success)	N/A	N/A	N/A
RDNP LEADERS	52_3_4	X7_Q58_3	yes/no	Have this/these success endpoint(s) for the repurposing of [Field-1] been achieved as of today? - Drug 4 - Drug to be freely available to patients off label, even without safety / efficacy data	Yes, No	3 (Used to help classify project stage/success)	N/A	N/A	N/A
RDNP LEADERS	52_4_4	X7_Q58_4	yes/no	Have this/these success endpoint(s) for the repurposing of [Field-1] been achieved as of today? - Drug 4 - Drug to provide significant reduction in symptoms	Yes, No	3 (Used to help classify project stage/success)	N/A	N/A	N/A
RDNP LEADERS	52_5_4	X7_Q58_5	yes/no	Have this/these success endpoint(s) for the repurposing of [Field-1] been achieved as of today? - Drug 4 - Drug to provide significant improvement in quality of life (QOL)	Yes, No	3 (Used to help classify project stage/success)	N/A	N/A	N/A
RDNP LEADERS	52_6_4	X7_Q58_6	yes/no	Have this/these success endpoint(s) for the repurposing of [Field-1] been achieved as of today? - Drug 4 - Drug to increase life expectancy / decrease in mortality	Yes, No	3 (Used to help classify project stage/success)	N/A	N/A	N/A
RDNP LEADERS	47_5	X8_Q53	list	What was your organization’s involvement in the repurposing process for [Field-1]? (Select all that apply) - Drug 5 - What was your organization’s involvement in the repurposing process for [Field-1]? (Select all that apply) - Selected Choice	10 Non-"Other" Options (1. Funded preclinical research, 2. Provided research ideas that led towards drug repurposing, 3. Facilitated national or international researcher collaboration, 4. Gathered and shared patient samples for research, 5. Supported the development of a clinical trial, 6. Supported patient recruitment into a clinical trial, 7. Support utilization of the drug off label, 8. Suppor…	1 (included in drug/disease-specific model)	Each Option Transformed to a Binary Variable (1, 0 where 1 = Presence of Variable, 0 = Absence), Lack of a response ("N/A") retained as dummy variable	10 Variables (1. Organization Provided Research Ideas that Led Toward Drug Repurposing, 2. Organization Facilitated National or International Researcher Collaboration, 3. Organization Supported the Development of a Clinical Trial, 4. Organization Supported Patient Recruitment to a Clinical Trial, 5. Organization Gathered and Shared Patient Samples for Research, 6. Organization Funded Preclinical …	Drug/Disease-Specific
RDNP LEADERS	48_5	X8_Q54	list	Through which process was [Field-1] identified as promising? (Select all that apply) - Drug 5 - Through which process was [Field-1] identified as promising? (Select all that apply) - Selected Choice	7 Non-"Other" Options (1. Preclinical research, 2. Translational research, 3. Analyzing patient's medical data to identify drugs that look promising based on off-label use, 4. Literature analysis / Meta-analysis, 5. Looking at similar diseases and what drugs are utilized or are promising for that patient population, 6. High throughput drug screening being conducted, 7. Utilizing AI / ML to identi…	1 (included in drug/disease-specific model)	Each Option Transformed to a Binary Variable (1, 0 where 1 = Presence of Variable, 0 = Absence), Lack of a response ("N/A") retained as dummy variable	8 Variables (1. Number of Drug Research Methods Used to Identify a Drug-Disease Pair, 2. Off-Label Use and Analysis of Patient Data Used to Identify Drug, 3. Literature Analysis/Meta-Analysis Used to Identify Drug, 4. Looking At Similar Diseases Was Used to Identify Drug, 5. Preclinical Research Used to Identify Drug, 6. Translational Research Used to Identify Drug, 7. Highthroughput Drug Screeni…	Drug/Disease-Specific
RDNP LEADERS	49_5	X8_Q55	list	What stage is the repurposing process currently for [Field-1]? Select multiple if this drug is simultaneously in multiple stages. - Drug 5 - What stage is the repurposing process currently for [Field-1]? Select multiple if this drug is simultaneously in multiple stages. - Selected Choice	Securing funding, Testing existing drugs in mouse or other animal models, Recruiting patients for clinical trials, Running Phase I clinical trials, Running Phase II clinical trials, Running Phase III clinical trials, Analyzing clinical trial data, Use of the drug in patients off label, Submitting to FDA for approval, FDA approval granted, Abandoned, Other* (*Free-text responses analyzed in tandem…	3 (Used to help classify project stage/success)	N/A	N/A	N/A
RDNP LEADERS	50_5	X8_Q56	list	What roadblocks have you encountered in the process of repurposing of [Field-1], if any? (Select all that apply) - Drug 5 - What roadblocks have you encountered in the process of repurposing of [Field-1], if any? (Select all that apply) - Selected Choice	11 Non-"Other" Options (1. Lack of sufficient financial resources, 2. Lack of resources to support systematic data collection, 3. Regulatory roadblocks, 4. Lack of pharmaceutical company support, 5. Lack of sufficient patient population to study, 6. Lack of patient support, 7. Lack of researcher network, 8. Lack of time / not a priority at present, 9. Lack of understanding of the steps towards su…	1 (included in drug/disease-specific model)	Each Option Transformed to a Binary Variable (1, 0 where 1 = Presence of Variable, 0 = Absence), Lack of a response ("N/A") set to 0	11 Variables (1. Organization Encountered Regulatory Roadblocks for this Drug-Disease Pair, 2. Organization Experienced Lack of Pharmaceutical Company Support, 3. Organization Experienced Lack of Sufficient Financial Resources, 4. Organization Experienced Lack of Sufficient Patient Population to Study, 5. Organization Did Not Have Time or Did Not Make Repurposing a Priority, 6. Organization Did N…	Drug/Disease-Specific
RDNP LEADERS	50_5	X8_Q56_16_TEXT	human text	What roadblocks have you encountered in the process of repurposing of [Field-1], if any? (Select all that apply) - Drug 5 - Other, please specify - Text	N/A (free-form response)	0 (not included in RF model as it includes free-form responses; question intended for information gathering purposes)	N/A	N/A	N/A
RDNP LEADERS	51_5	X8_Q57	list	What was / were the success endpoint(s) you are aiming for the repurposing of [Field-1] (Select up to three) - Drug 5 - What was / were the success endpoint(s) you are aiming for the repurposing of [Field-1] (Select up to three) - Selected Choice	Drug to receive FDA approval for your rare disease; Drug to provide significant reduction in symptoms; Drug to provide significant improvement in quality of life; Drug to increase life expectancy / decrease in mortality; Drug to be freely available to patients off label with safety / efficacy data; Drug to be freely available to patients off label, even without safety / efficacy data	3 (Used to help classify project stage/success)	N/A	N/A	N/A
RDNP LEADERS	51_5	X8_Q57_11_TEXT	human text	What was / were the success endpoint(s) you are aiming for the repurposing of [Field-1] (Select up to three) - Drug 5 - Other, please specify - Text	N/A (free-form response)	3 (Used to help classify project stage/success)	N/A	N/A	N/A
RDNP LEADERS	52_1_5	X8_Q58_1	yes/no	Have this/these success endpoint(s) for the repurposing of [Field-1] been achieved as of today? - Drug 5 - Drug to receive FDA approval for your rare disease	Yes, No	3 (Used to help classify project stage/success)	N/A	N/A	N/A
RDNP LEADERS	52_2_5	X8_Q58_2	yes/no	Have this/these success endpoint(s) for the repurposing of [Field-1] been achieved as of today? - Drug 5 - Drug to be freely available to patients off label with safety / efficacy data	Yes, No	3 (Used to help classify project stage/success)	N/A	N/A	N/A
RDNP LEADERS	52_4_5	X8_Q58_4	yes/no	Have this/these success endpoint(s) for the repurposing of [Field-1] been achieved as of today? - Drug 5 - Drug to provide significant reduction in symptoms	Yes, No	3 (Used to help classify project stage/success)	N/A	N/A	N/A
RDNP LEADERS	52_5_5	X8_Q58_5	yes/no	Have this/these success endpoint(s) for the repurposing of [Field-1] been achieved as of today? - Drug 5 - Drug to provide significant improvement in quality of life (QOL)	Yes, No	3 (Used to help classify project stage/success)	N/A	N/A	N/A
RDNP LEADERS	52_6_5	X8_Q58_6	yes/no	Have this/these success endpoint(s) for the repurposing of [Field-1] been achieved as of today? - Drug 5 - Drug to increase life expectancy / decrease in mortality	Yes, No	3 (Used to help classify project stage/success)	N/A	N/A	N/A
RDNP LEADERS	52_9_5	X8_Q58_9	yes/no	Have this/these success endpoint(s) for the repurposing of [Field-1] been achieved as of today? - Drug 5 - Other, please specify	Yes, No	3 (Used to help classify project stage/success)	N/A	N/A	N/A
RDNP LEADERS	47_6	X9_Q53	list	What was your organization’s involvement in the repurposing process for [Field-1]? (Select all that apply) - Drug 6 - What was your organization’s involvement in the repurposing process for [Field-1]? (Select all that apply) - Selected Choice	10 Non-"Other" Options (1. Funded preclinical research, 2. Provided research ideas that led towards drug repurposing, 3. Facilitated national or international researcher collaboration, 4. Gathered and shared patient samples for research, 5. Supported the development of a clinical trial, 6. Supported patient recruitment into a clinical trial, 7. Support utilization of the drug off label, 8. Suppor…	1 (included in drug/disease-specific model)	Each Option Transformed to a Binary Variable (1, 0 where 1 = Presence of Variable, 0 = Absence), Lack of a response ("N/A") retained as dummy variable	10 Variables (1. Organization Provided Research Ideas that Led Toward Drug Repurposing, 2. Organization Facilitated National or International Researcher Collaboration, 3. Organization Supported the Development of a Clinical Trial, 4. Organization Supported Patient Recruitment to a Clinical Trial, 5. Organization Gathered and Shared Patient Samples for Research, 6. Organization Funded Preclinical …	Drug/Disease-Specific
RDNP LEADERS	48_6	X9_Q54	list	Through which process was [Field-1] identified as promising? (Select all that apply) - Drug 6 - Through which process was [Field-1] identified as promising? (Select all that apply) - Selected Choice	7 Non-"Other" Options (1. Preclinical research, 2. Translational research, 3. Analyzing patient's medical data to identify drugs that look promising based on off-label use, 4. Literature analysis / Meta-analysis, 5. Looking at similar diseases and what drugs are utilized or are promising for that patient population, 6. High throughput drug screening being conducted, 7. Utilizing AI / ML to identi…	1 (included in drug/disease-specific model)	Each Option Transformed to a Binary Variable (1, 0 where 1 = Presence of Variable, 0 = Absence), Lack of a response ("N/A") retained as dummy variable	8 Variables (1. Number of Drug Research Methods Used to Identify a Drug-Disease Pair, 2. Off-Label Use and Analysis of Patient Data Used to Identify Drug, 3. Literature Analysis/Meta-Analysis Used to Identify Drug, 4. Looking At Similar Diseases Was Used to Identify Drug, 5. Preclinical Research Used to Identify Drug, 6. Translational Research Used to Identify Drug, 7. Highthroughput Drug Screeni…	Drug/Disease-Specific
RDNP LEADERS	48_6	X9_Q54_7_TEXT	human text	Through which process was [Field-1] identified as promising? (Select all that apply) - Drug 6 - Other - Text	N/A (free-form response)	0 (not included in RF model as it includes free-form responses; question intended for information gathering purposes)	N/A	N/A	N/A
RDNP LEADERS	49_6	X9_Q55	list	What stage is the repurposing process currently for [Field-1]? Select multiple if this drug is simultaneously in multiple stages. - Drug 6 - What stage is the repurposing process currently for [Field-1]? Select multiple if this drug is simultaneously in multiple stages. - Selected Choice	Securing funding, Testing existing drugs in mouse or other animal models, Recruiting patients for clinical trials, Running Phase I clinical trials, Running Phase II clinical trials, Running Phase III clinical trials, Analyzing clinical trial data, Use of the drug in patients off label, Submitting to FDA for approval, FDA approval granted, Abandoned, Other* (*Free-text responses analyzed in tandem…	3 (Used to help classify project stage/success)	N/A	N/A	N/A
RDNP LEADERS	50_6	X9_Q56	list	What roadblocks have you encountered in the process of repurposing of [Field-1], if any? (Select all that apply) - Drug 6 - What roadblocks have you encountered in the process of repurposing of [Field-1], if any? (Select all that apply) - Selected Choice	11 Non-"Other" Options (1. Lack of sufficient financial resources, 2. Lack of resources to support systematic data collection, 3. Regulatory roadblocks, 4. Lack of pharmaceutical company support, 5. Lack of sufficient patient population to study, 6. Lack of patient support, 7. Lack of researcher network, 8. Lack of time / not a priority at present, 9. Lack of understanding of the steps towards su…	1 (included in drug/disease-specific model)	Each Option Transformed to a Binary Variable (1, 0 where 1 = Presence of Variable, 0 = Absence), Lack of a response ("N/A") set to 0	11 Variables (1. Organization Encountered Regulatory Roadblocks for this Drug-Disease Pair, 2. Organization Experienced Lack of Pharmaceutical Company Support, 3. Organization Experienced Lack of Sufficient Financial Resources, 4. Organization Experienced Lack of Sufficient Patient Population to Study, 5. Organization Did Not Have Time or Did Not Make Repurposing a Priority, 6. Organization Did N…	Drug/Disease-Specific
RDNP LEADERS	50_6	X9_Q56_16_TEXT	human text	What roadblocks have you encountered in the process of repurposing of [Field-1], if any? (Select all that apply) - Drug 6 - Other, please specify - Text	N/A (free-form response)	0 (not included in RF model as it includes free-form responses; question intended for information gathering purposes)	N/A	N/A	N/A
RDNP LEADERS	51_6	X9_Q57	list	What was / were the success endpoint(s) you are aiming for the repurposing of [Field-1] (Select up to three) - Drug 6 - What was / were the success endpoint(s) you are aiming for the repurposing of [Field-1] (Select up to three) - Selected Choice	Drug to receive FDA approval for your rare disease; Drug to provide significant reduction in symptoms; Drug to provide significant improvement in quality of life; Drug to increase life expectancy / decrease in mortality; Drug to be freely available to patients off label with safety / efficacy data; Drug to be freely available to patients off label, even without safety / efficacy data	3 (Used to help classify project stage/success)	N/A	N/A	N/A
RDNP LEADERS	52_1_6	X9_Q58_1	yes/no	Have this/these success endpoint(s) for the repurposing of [Field-1] been achieved as of today? - Drug 6 - Drug to receive FDA approval for your rare disease	Yes, No	3 (Used to help classify project stage/success)	N/A	N/A	N/A
RDNP LEADERS	52_2_6	X9_Q58_2	yes/no	Have this/these success endpoint(s) for the repurposing of [Field-1] been achieved as of today? - Drug 6 - Drug to be freely available to patients off label with safety / efficacy data	Yes, No	3 (Used to help classify project stage/success)	N/A	N/A	N/A
RDNP LEADERS	52_3_6	X9_Q58_3	yes/no	Have this/these success endpoint(s) for the repurposing of [Field-1] been achieved as of today? - Drug 6 - Drug to be freely available to patients off label, even without safety / efficacy data	Yes, No	3 (Used to help classify project stage/success)	N/A	N/A	N/A
RDNP LEADERS	52_4_6	X9_Q58_4	yes/no	Have this/these success endpoint(s) for the repurposing of [Field-1] been achieved as of today? - Drug 6 - Drug to provide significant reduction in symptoms	Yes, No	3 (Used to help classify project stage/success)	N/A	N/A	N/A
RDNP LEADERS	52_5_6	X9_Q58_5	yes/no	Have this/these success endpoint(s) for the repurposing of [Field-1] been achieved as of today? - Drug 6 - Drug to provide significant improvement in quality of life (QOL)	Yes, No	3 (Used to help classify project stage/success)	N/A	N/A	N/A
RDNP LEADERS	52_6_6	X9_Q58_6	yes/no	Have this/these success endpoint(s) for the repurposing of [Field-1] been achieved as of today? - Drug 6 - Drug to increase life expectancy / decrease in mortality	Yes, No	3 (Used to help classify project stage/success)	N/A	N/A	N/A
RDNP LEADERS	47_7	X10_Q53	list	What was your organization’s involvement in the repurposing process for [Field-1]? (Select all that apply) - Drug 7 - What was your organization’s involvement in the repurposing process for [Field-1]? (Select all that apply) - Selected Choice	10 Non-"Other" Options (1. Funded preclinical research, 2. Provided research ideas that led towards drug repurposing, 3. Facilitated national or international researcher collaboration, 4. Gathered and shared patient samples for research, 5. Supported the development of a clinical trial, 6. Supported patient recruitment into a clinical trial, 7. Support utilization of the drug off label, 8. Suppor…	1 (included in drug/disease-specific model)	Each Option Transformed to a Binary Variable (1, 0 where 1 = Presence of Variable, 0 = Absence), Lack of a response ("N/A") retained as dummy variable	10 Variables (1. Organization Provided Research Ideas that Led Toward Drug Repurposing, 2. Organization Facilitated National or International Researcher Collaboration, 3. Organization Supported the Development of a Clinical Trial, 4. Organization Supported Patient Recruitment to a Clinical Trial, 5. Organization Gathered and Shared Patient Samples for Research, 6. Organization Funded Preclinical …	Drug/Disease-Specific
RDNP LEADERS	48_7	X10_Q54	list	Through which process was [Field-1] identified as promising? (Select all that apply) - Drug 7 - Through which process was [Field-1] identified as promising? (Select all that apply) - Selected Choice	7 Non-"Other" Options (1. Preclinical research, 2. Translational research, 3. Analyzing patient's medical data to identify drugs that look promising based on off-label use, 4. Literature analysis / Meta-analysis, 5. Looking at similar diseases and what drugs are utilized or are promising for that patient population, 6. High throughput drug screening being conducted, 7. Utilizing AI / ML to identi…	1 (included in drug/disease-specific model)	Each Option Transformed to a Binary Variable (1, 0 where 1 = Presence of Variable, 0 = Absence), Lack of a response ("N/A") retained as dummy variable	8 Variables (1. Number of Drug Research Methods Used to Identify a Drug-Disease Pair, 2. Off-Label Use and Analysis of Patient Data Used to Identify Drug, 3. Literature Analysis/Meta-Analysis Used to Identify Drug, 4. Looking At Similar Diseases Was Used to Identify Drug, 5. Preclinical Research Used to Identify Drug, 6. Translational Research Used to Identify Drug, 7. Highthroughput Drug Screeni…	Drug/Disease-Specific
RDNP LEADERS	49_7	X10_Q55	list	What stage is the repurposing process currently for [Field-1]? Select multiple if this drug is simultaneously in multiple stages. - Drug 7 - What stage is the repurposing process currently for [Field-1]? Select multiple if this drug is simultaneously in multiple stages. - Selected Choice	Securing funding, Testing existing drugs in mouse or other animal models, Recruiting patients for clinical trials, Running Phase I clinical trials, Running Phase II clinical trials, Running Phase III clinical trials, Analyzing clinical trial data, Use of the drug in patients off label, Submitting to FDA for approval, FDA approval granted, Abandoned, Other* (*Free-text responses analyzed in tandem…	3 (Used to help classify project stage/success)	N/A	N/A	N/A
RDNP LEADERS	50_7	X10_Q56	list	What roadblocks have you encountered in the process of repurposing of [Field-1], if any? (Select all that apply) - Drug 7 - What roadblocks have you encountered in the process of repurposing of [Field-1], if any? (Select all that apply) - Selected Choice	11 Non-"Other" Options (1. Lack of sufficient financial resources, 2. Lack of resources to support systematic data collection, 3. Regulatory roadblocks, 4. Lack of pharmaceutical company support, 5. Lack of sufficient patient population to study, 6. Lack of patient support, 7. Lack of researcher network, 8. Lack of time / not a priority at present, 9. Lack of understanding of the steps towards su…	1 (included in drug/disease-specific model)	Each Option Transformed to a Binary Variable (1, 0 where 1 = Presence of Variable, 0 = Absence), Lack of a response ("N/A") set to 0	11 Variables (1. Organization Encountered Regulatory Roadblocks for this Drug-Disease Pair, 2. Organization Experienced Lack of Pharmaceutical Company Support, 3. Organization Experienced Lack of Sufficient Financial Resources, 4. Organization Experienced Lack of Sufficient Patient Population to Study, 5. Organization Did Not Have Time or Did Not Make Repurposing a Priority, 6. Organization Did N…	Drug/Disease-Specific
RDNP LEADERS	51_7	X10_Q57	list	What was / were the success endpoint(s) you are aiming for the repurposing of [Field-1] (Select up to three) - Drug 7 - What was / were the success endpoint(s) you are aiming for the repurposing of [Field-1] (Select up to three) - Selected Choice	Drug to receive FDA approval for your rare disease; Drug to provide significant reduction in symptoms; Drug to provide significant improvement in quality of life; Drug to increase life expectancy / decrease in mortality; Drug to be freely available to patients off label with safety / efficacy data; Drug to be freely available to patients off label, even without safety / efficacy data	3 (Used to help classify project stage/success)	N/A	N/A	N/A
RDNP LEADERS	52_1_7	X10_Q58_1	yes/no	Have this/these success endpoint(s) for the repurposing of [Field-1] been achieved as of today? - Drug 7 - Drug to receive FDA approval for your rare disease	Yes, No	3 (Used to help classify project stage/success)	N/A	N/A	N/A
RDNP LEADERS	52_4_7	X10_Q58_4	yes/no	Have this/these success endpoint(s) for the repurposing of [Field-1] been achieved as of today? - Drug 7 - Drug to provide significant reduction in symptoms	Yes, No	3 (Used to help classify project stage/success)	N/A	N/A	N/A
RDNP LEADERS	52_5_7	X10_Q58_5	yes/no	Have this/these success endpoint(s) for the repurposing of [Field-1] been achieved as of today? - Drug 7 - Drug to provide significant improvement in quality of life (QOL)	Yes, No	3 (Used to help classify project stage/success)	N/A	N/A	N/A
RDNP LEADERS	53_1	Q59_1	list	What additional support could help improve the speed or efficiency of your rare disease drug repurposing work? (Please select all areas where more resources or more collaboration could be helpful) - Developing or utilizing infrastructure and models (e.g. Biobanks, cell lines, and mouse models)	More resources, More collaboration, More data/information, N/A	0 (not included in RF model as desired future support not hypothesized to have influenced past repurposing project outcomes)	N/A	N/A	N/A
RDNP LEADERS	53_2	Q59_2	list	What additional support could help improve the speed or efficiency of your rare disease drug repurposing work? (Please select all areas where more resources or more collaboration could be helpful) - Identifying a drug target (i.e. understand biology of the disease)	More resources, More collaboration, More data/information, N/A	0 (not included in RF model as desired future support not hypothesized to have influenced past repurposing project outcomes)	N/A	N/A	N/A
RDNP LEADERS	53_3	Q59_3	list	What additional support could help improve the speed or efficiency of your rare disease drug repurposing work? (Please select all areas where more resources or more collaboration could be helpful) - Identifying the ideal drug (i.e. performing drug screen, understanding toxicity)	More resources, More collaboration, More data/information, N/A	0 (not included in RF model as desired future support not hypothesized to have influenced past repurposing project outcomes)	N/A	N/A	N/A
RDNP LEADERS	53_4	Q59_4	list	What additional support could help improve the speed or efficiency of your rare disease drug repurposing work? (Please select all areas where more resources or more collaboration could be helpful) - Conducting preclinical work to show the drug is beneficial	More resources, More collaboration, More data/information, N/A	0 (not included in RF model as desired future support not hypothesized to have influenced past repurposing project outcomes)	N/A	N/A	N/A
RDNP LEADERS	53_5	Q59_5	list	What additional support could help improve the speed or efficiency of your rare disease drug repurposing work? (Please select all areas where more resources or more collaboration could be helpful) - Developing definition of outcomes measures that are meaningful and robust	More resources, More collaboration, More data/information, N/A	0 (not included in RF model as desired future support not hypothesized to have influenced past repurposing project outcomes)	N/A	N/A	N/A
RDNP LEADERS	53_6	Q59_6	list	What additional support could help improve the speed or efficiency of your rare disease drug repurposing work? (Please select all areas where more resources or more collaboration could be helpful) - Developing clinical trials (i.e. creating relationships with pharmaceutical company, funding, patient recruitment, execution)	More resources, More collaboration, More data/information, N/A	0 (not included in RF model as desired future support not hypothesized to have influenced past repurposing project outcomes)	N/A	N/A	N/A
RDNP LEADERS	53_7	Q59_7	list	What additional support could help improve the speed or efficiency of your rare disease drug repurposing work? (Please select all areas where more resources or more collaboration could be helpful) - Information on how to pursue drug repurposing (i.e. experiences of other researchers, explanations of the benefits, intellectual property protection, etc.)	More resources, More collaboration, More data/information, N/A	0 (not included in RF model as desired future support not hypothesized to have influenced past repurposing project outcomes)	N/A	N/A	N/A
RDNP LEADERS	53_8	Q59_8	list	What additional support could help improve the speed or efficiency of your rare disease drug repurposing work? (Please select all areas where more resources or more collaboration could be helpful) - Collaboration with other organizations with a similar disease pathway or treatment target	More resources, More collaboration, More data/information, N/A	0 (not included in RF model as desired future support not hypothesized to have influenced past repurposing project outcomes)	N/A	N/A	N/A
RDNP LEADERS	53_9	Q59_9	list	What additional support could help improve the speed or efficiency of your rare disease drug repurposing work? (Please select all areas where more resources or more collaboration could be helpful) - Understanding of the natural history of the disease	More resources, More collaboration, More data/information, N/A	0 (not included in RF model as desired future support not hypothesized to have influenced past repurposing project outcomes)	N/A	N/A	N/A
RDNP LEADERS	53_10	Q59_10	list	What additional support could help improve the speed or efficiency of your rare disease drug repurposing work? (Please select all areas where more resources or more collaboration could be helpful) - Improved patient access to drug (off-label)	More resources, More collaboration, More data/information, N/A	0 (not included in RF model as desired future support not hypothesized to have influenced past repurposing project outcomes)	N/A	N/A	N/A
RDNP LEADERS	53_11	Q59_11	list	What additional support could help improve the speed or efficiency of your rare disease drug repurposing work? (Please select all areas where more resources or more collaboration could be helpful) - Other, please specify	More resources, More collaboration, More data/information, N/A	0 (not included in RF model as desired future support not hypothesized to have influenced past repurposing project outcomes)	N/A	N/A	N/A
RDNP LEADERS	53_12	Q59_11_TEXT	human text	What additional support could help improve the speed or efficiency of your rare disease drug repurposing work? (Please select all areas where more resources or more collaboration could be helpful) - Other, please specify - Text	N/A (free-form response)	0 (not included in RF model as it includes free-form responses; question intended for information gathering purposes)	N/A	N/A	N/A
RDNP LEADERS	54	Q60	human text	Would you like to share anything else with us about your organization’s experiences with drug repurposing or are there any questions or concerns you have about drug repurposing?	N/A (free-form response)	0 (not included in RF model as it includes free-form responses; question intended for information gathering purposes)	N/A	N/A	N/A
RDNP LEADERS	55	Q62	factor	How many organizations do you collaborate with on a regular basis for either research or community-centered projects? These can include non profit organizations, pharmaceutical companies, biotech companies, academic institutions, research labs, hospitals, "umbrella" organizations in which you are a member (NORD, Global Genes), any consortiums, alliances or networks you are a part of, etc.	N/A (numerical factor)	0 (not included in RF model as collaborator activities accounted for in model in Q64 below)	N/A	N/A	N/A
RDNP LEADERS	56_1	Q63_59	human string	Which organizations would you say are your closest collaborators or partners? - Organization 1	N/A (free-form response)	0 (not included in RF model as identity of organizations not hypothesized to influence outcomes; question intended for information gathering purposes)	N/A	N/A	N/A
RDNP LEADERS	56_2	Q63_60	human string	Which organizations would you say are your closest collaborators or partners? - Organization 2	N/A (free-form response)	0 (not included in RF model as identity of organizations not hypothesized to influence outcomes; question intended for information gathering purposes)	N/A	N/A	N/A
RDNP LEADERS	56_3	Q63_61	human string	Which organizations would you say are your closest collaborators or partners? - Organization 3	N/A (free-form response)	0 (not included in RF model as identity of organizations not hypothesized to influence outcomes; question intended for information gathering purposes)	N/A	N/A	N/A
RDNP LEADERS	56_4	Q63_62	human string	Which organizations would you say are your closest collaborators or partners? - Organization 4	N/A (free-form response)	0 (not included in RF model as identity of organizations not hypothesized to influence outcomes; question intended for information gathering purposes)	N/A	N/A	N/A
RDNP LEADERS	56_5	Q63_63	human string	Which organizations would you say are your closest collaborators or partners? - Organization 5	N/A (free-form response)	0 (not included in RF model as identity of organizations not hypothesized to influence outcomes; question intended for information gathering purposes)	N/A	N/A	N/A
RDNP LEADERS	57_1	Q64_1	list	What kinds of activities do you engage in with these organizations? - Organization 1	9 Non-"Other" Options (1 - Sharing data and/or samples for research, 2 - Applying for funding together, 3 - Creating a shared research agenda, 4 - Pooling patient populations together to conduct future research, 5 - Sharing prior experiences that can inform future decision making, 6 - Sharing resources, 7 - Joint community building & fundraising, 8 - Organization provides us funding, 9 - Conducti…	2 (Included in organization-specific RF model)	Each option was converted into a separate variable. Each variable was transformed into an ordinal fraction graded in terms of whether it was listed as pertinent to their top first through fifth collaborators (0 = Absence of Activity from Top 5 Collaborators, 0.2 = Presence within Top 5 but not Top 4, 0.4 = Presence within Top 4 but not Top 3, 0.6 = Presence within Top 3 but not Top 2, 0.8 = Prese…	9 variables (1. Collaborator(s) Provide Funding to Organization; 2. Collaborator(s) Help Organization Create Shared Research Agenda; 3. Collaborator(s) Share Data and/or Samples for Research; 4. Collaborator(s) Apply for Funding Together; 5. Collaborator(s) Share Prior Experiences; 6. Collaborator(s) Share Resources; 7. Collaborator(s) Engage in Joint Community Building & Fundraising; 8. Collabor…	Organization-Specific
RDNP LEADERS	57_2	Q64_2	list	What kinds of activities do you engage in with these organizations? - Organization 2	9 Non-"Other" Options (1 - Sharing data and/or samples for research, 2 - Applying for funding together, 3 - Creating a shared research agenda, 4 - Pooling patient populations together to conduct future research, 5 - Sharing prior experiences that can inform future decision making, 6 - Sharing resources, 7 - Joint community building & fundraising, 8 - Organization provides us funding, 9 - Conducti…	2 (Included in organization-specific RF model)
RDNP LEADERS	57_3	Q64_3	list	What kinds of activities do you engage in with these organizations? - Organization 3	9 Non-"Other" Options (1 - Sharing data and/or samples for research, 2 - Applying for funding together, 3 - Creating a shared research agenda, 4 - Pooling patient populations together to conduct future research, 5 - Sharing prior experiences that can inform future decision making, 6 - Sharing resources, 7 - Joint community building & fundraising, 8 - Organization provides us funding, 9 - Conducti…	2 (Included in organization-specific RF model)
RDNP LEADERS	57_4	Q64_4	list	What kinds of activities do you engage in with these organizations? - Organization 4	9 Non-"Other" Options (1 - Sharing data and/or samples for research, 2 - Applying for funding together, 3 - Creating a shared research agenda, 4 - Pooling patient populations together to conduct future research, 5 - Sharing prior experiences that can inform future decision making, 6 - Sharing resources, 7 - Joint community building & fundraising, 8 - Organization provides us funding, 9 - Conducti…	2 (Included in organization-specific RF model)
RDNP LEADERS	57_5	Q64_5	list	What kinds of activities do you engage in with these organizations? - Organization 5	9 Non-"Other" Options (1 - Sharing data and/or samples for research, 2 - Applying for funding together, 3 - Creating a shared research agenda, 4 - Pooling patient populations together to conduct future research, 5 - Sharing prior experiences that can inform future decision making, 6 - Sharing resources, 7 - Joint community building & fundraising, 8 - Organization provides us funding, 9 - Conducti…	2 (Included in organization-specific RF model)
RDNP LEADERS	57_6	Q65	human text	You selected "other" in the previous question - Please specify:	N/A (free-form response)	0 (not included in RF model as it includes free-form responses; if a free-text response overlapped with a listed choice in the prior question, free-text responses were re-classified to one of the prior question's choices; if a pattern arose among multiple participants, a new option was created)	N/A	N/A	N/A
RDNP LEADERS	58	Q66	yes/no	Are there organizations focusing on the same rare disease or genetic mutation as your organization (in the US or internationally)?	Yes, No	0 (not included in RF model as presence of other organizations focusing on rare disease not hypothesized to contribute to project outcomes; question intended for information gathering purposes; activities with collaborators already accounted for in model with Q64)	N/A	N/A	N/A
RDNP LEADERS	59	Q67	yes/no	Do you collaborate with these organizations (organizations focusing on the same rare disease or genetic mutation as your organization) on a regular basis for either research or community-centered projects?	Yes, No	0 (not included in RF model as activities with collaborators already more explicitly accounted for in model with Q64)	N/A	N/A	N/A
RDNP LEADERS	60	Q68	list	What are some factors that contribute to the lack of collaboration with these organizations? (Select all that apply) - Selected Choice	Limited financial resources, Limited time, Limited staff and/or resources, Don’t know how best to collaborate, Different viewpoints on next steps, Personal disagreements, No tangible benefit or reason for collaboration, Difference in organizational focus or strategy, They are no longer active / defunct, Other	0 (not included in RF model as reasons for lack of collaboration not directly hypothesized to contribute to project outcomes; question intended for information gathering purposes)	N/A	N/A	N/A
RDNP LEADERS	60	Q68_12_TEXT	human text	What are some factors that contribute to the lack of collaboration with these organizations? (Select all that apply) - Other, please specify - Text	N/A (free-form response)	0 (not included in RF model as it includes free-form responses; if a free-text response overlapped with a listed choice in the prior question, free-text responses were re-classified to one of the prior question's choices; if a pattern arose among multiple participants, a new option was created)	N/A	N/A	N/A
RDNP LEADERS	61	Q69	yes/no	Have you merged with or separated from any other rare disease organizations?	Yes, No	0 (not included in RF model as merging not hypothesized to contribute to project outcomes)	N/A	N/A	N/A
RDNP LEADERS	62	Q70	human text	Please briefly describe which organizations you merged with or separated from. If in this process the name of your organization changed, please include this information.	N/A (free-form response)	0 (not included in RF model as it includes free-form responses and is not hypothesized to influence project outcomes; question intended for information gathering purposes)	N/A	N/A	N/A
RDNP LEADERS	63	Q71	human text	Did you have any significant issues with the survey that you would like to share or anything else about this project that you would like us to know?	N/A (free-form response)	0 (not included in RF model as it includes free-form responses and is not hypothesized to influence project outcomes; question intended for information gathering purposes)	N/A	N/A	N/A
Variables from ROADMAP study questions in the “RDNP leaders” section were extracted for evaluation in organization-specific and drug-specific random forest (RF) models. Preprocessing steps for each variable, as well as the names of organization-specific and drug-specific variables mapped to corresponding survey questions, are included.

## Sheet: eTable 2. US-Based RDNPs
		Inclusion Criteria				Extracted from Candid Guidestar Pro						Website
ROADMAP Respondent?	Organization Name	Confirmed US-Based? (Candid)	Confirmed Nonprofit Status as of December 2021? (Candid)	Active Website as of December 2021?	At Least One Rare Disease an Area of Focus?	State	Geographic Region	Compensated Employees (Guidestar-Reported, latest filing by 2022)	Total Revenue (Guidestar-Reported, as of Fiscal Year 2022)	Ruling Year	Age of Organization (Relative to 2023)	Website
FALSE	11q Research and Resource Group	Y	Y	Y	Y	Georgia	South	0	35484	2007	16	https://www.11qusa.org/home
FALSE	17q12 Foundation	Y	Y	Y	Y	Iowa	Midwest	0	0	2018	5	http://www.chromo17q12.org/
FALSE	1p36 Deletion Support & Awareness	Y	Y	Y	Y	Oregon	West	0	42769	2009	14	http://www.1p36dsa.org/
FALSE	4p- Support Group	Y	Y	Y	Y	Ohio	Midwest	0	59012	2019	4	https://4p-supportgroup.org/
FALSE	5p-Society	Y	Y	Y	Y	California	West	1	142671	1990	33	https://fivepminus.org/
FALSE	A Breath Of Hope Foundation For NMO - Neuromyelitis Optica	Y	Y	Y	Y	Florida	South	0	1000	2020	3	https://abreathofhopefornmo.org/
FALSE	A Cure for Ellie (Cure LBSL)	Y	Y	Y	Y	Virginia	South	1	1410138	2013	10	https://acureforellie.org/
FALSE	A Cure in Sight	Y	Y	Y	Y	North Carolina	South	0	641566	2014	9	http://acureinsight.org/
FALSE	A Foundation Building Strength for Nemaline Myopathy	Y	Y	Y	Y	California	West	0	1839492	2008	15	https://buildingstrength.org/
FALSE	A Twist of Fate-ATS	Y	Y	Y	Y	Oklahoma	South	0	0	2014	9	http://www.atwistoffate-ats.org/
FALSE	Aaron’s Ohtahara	Y	Y	Y	Y	Nebraska	Midwest	0	0	2012	11	https://sites.google.com/a/ohtahara.org/ohtahara2/
FALSE	ADCY5.org	Y	Y	Y	Y	California	West	0	1831	2022	1	https://www.adcy5.org/
FALSE	Achalasia Awareness Organization	Y	Y	Y	Y	California	West	0	0	2019	4	https://achalasiaawareness.org/
FALSE	Acid Maltase Deficiency Association (AMDA)	Y	Y	Y	Y	Texas	South	0	247903	1996	27	https://amda-pompe.org/
FALSE	Acoustic Neuroma Association	Y	Y	Y	Y	Georgia	South	7	803017	1981	42	https://www.anausa.org/
TRUE	Acromegaly Community, Inc.	Y	Y	Y	Y	New York	Northeast	1	248736	2010	13	http://www.acromegalycommunity.org
FALSE	Adenoid Cystic Carcinoma Foundation	Y	Y	Y	Y	Massachusetts	Northeast	2	1386655	2006	17	https://www.accrf.org/
FALSE	ADNP-Kids Research Foundation	Y	Y	Y	Y	Washington	West	0	158160	2017	6	https://www.adnpfoundation.org/
FALSE	Adrenal Alternatives Foundation	Y	Y	Y	Y	Florida	South	0	0	2019	4	https://adrenalalternatives.com/
FALSE	Adrenal Insufficiency United (AIU)	Y	Y	Y	Y	Oregon	West	1	42515	2013	10	https://aiunited.org/
TRUE	Adult Polyglucosan Body Disease Research Foundation (APBDRF)	Y	Y	Y	Y	New York	Northeast	0	237580	2007	16	https://www.apbdrf.org/
FALSE	Advancing Sickle Cell Advocacy Project, Inc.	Y	Y	Y	Y	Florida	South	0	0	2015	8	https://www.advancingsicklecelladvocacyproject.org/
FALSE	Advocacy & Awareness for Immune Disorders Association (AAIDA)	Y	Y	Y	Y	North Carolina	South	1	77548	2017	6	https://www.godoaaida.org/
TRUE	Aicardi Goutieres Syndrome Advocacy Association	Y	Y	Y	Y	Colorado	West	0	0	2017	6	https://agsaa.org
TRUE	AKU Society North America	Y	Y	Y	Y	California	West	0	0	2013	10	http://akusocietyna.org/
FALSE	Alagille Syndrome Alliance	Y	Y	Y	Y	Tennessee	South	1	585146	1998	25	http://alagille.org/
FALSE	ALD Alliance	Y	Y	Y	Y	New York	Northeast	1	114956	2013	10	https://www.aldalliance.org/
FALSE	ALD Connect	Y	Y	Y	Y	Massachusetts	Northeast	1	378350	2014	9	https://aldconnect.org/
FALSE	All Things Kabuki	Y	Y	Y	Y	Alaska	West	0	84975	2015	8	https://www.allthingskabuki.org/
FALSE	Alliance for Safety Awareness for Patients	Y	Y	Y	Y	California	West	0	0	2014	9	http://www.patientsafetyasap.org/
FALSE	Alpha-1 Foundation	Y	Y	Y	Y	Florida	South	20	10890084	1996	27	https://www.alpha1.org/
TRUE	Alport Syndrome Foundation	Y	Y	Y	Y	Arizona	West	2	990673	2007	16	https://www.alportsyndrome.org/
FALSE	ALS Association	Y	Y	Y	Y	Virginia	South	151	55567608	1990	33	https://www.als.org/
FALSE	ALS Recovery Fund	Y	Y	Y	Y	Florida	South	0	22742	1992	31	https://www.alsrecovery.org/
FALSE	ALS Ride For Life	Y	Y	Y	Y	New York	Northeast	1	456544	1999	24	https://alsrideforlife.org/
FALSE	Alström Angels	Y	Y	Y	Y	Texas	South	4	486860	2013	10	http://www.alstromangels.com/index.html
FALSE	Alström Syndrome International	Y	Y	Y	Y	Maryland	Northeast	0	167917	1999	24	https://www.alstrom.org/
FALSE	Alternating Hemiplegia of Childhood Foundation (AHCF)	Y	Y	Y	Y	Michigan	Midwest	0	349997	1997	26	http://ahckids.org/
FALSE	AMEN Support	Y	Y	Y	Y	Tennessee	South	0	44180	2007	16	https://amensupport.org/
FALSE	American Behçet’s Disease Association	Y	Y	Y	Y	Michigan	Midwest	1	77883	1993	30	https://www.behcets.com/
FALSE	American Porphyria Foundation	Y	Y	Y	Y	Florida	South	11	318142	2001	22	https://porphyriafoundation.org/
FALSE	Amniotic Fluid Embolism Foundation (AFE Foundation)	Y	Y	Y	Y	California	West	3	462366	2012	11	https://www.afesupport.org/
FALSE	Amyloidosis Foundation	Y	Y	Y	Y	Michigan	Midwest	3	710435	2005	18	https://amyloidosis.org/
FALSE	Amyloidosis Research Consortium, Inc.	Y	Y	Y	Y	Massachusetts	Northeast	17	2260256	2015	8	https://arci.org/
TRUE	Amyloidosis Support Groups, Inc.	Y	Y	Y	Y	Illinois	Midwest	0	271494	2005	18	https://www.amyloidosissupport.org/
FALSE	AnCan (formerly Answer Cancer Foundation)	Y	Y	Y	Y	Arizona	West	0	119971	2016	7	https://ancan.org/
FALSE	ANGEL AID CARES (Angel Aid)	Y	Y	Y	Y	California	West	2	302487	2019	4	https://www.angelaidcares.org/
TRUE	Angelman Syndrome Foundation, Inc.	Y	Y	Y	Y	Illinois	Midwest	6	3638325	2001	22	https://www.angelman.org/
FALSE	Angels for Eosinophilic Research Alliance	Y	Y	Y	Y	Texas	South	0	0	2010	13	https://web.archive.org/web/20161002015116/http://www.angelsforeos.org/
FALSE	Angels with Missing Pieces	Y	Y	Y	Y	Missouri	Midwest	0	1525	2012	11	http://www.amp22q.org/
FALSE	Angioma Alliance	Y	Y	Y	Y	Virginia	South	6	1078304	2002	21	https://www.angioma.org/
FALSE	Aplastic Anemia & MDS International Foundation, Inc.	Y	Y	Y	Y	Maryland	Northeast	13	3208985	1984	39	https://www.aamds.org/
TRUE	Appendix Cancer/Pseudomyxoma Peritonei Research Foundation (ACPMP)	Y	Y	Y	Y	Pennsylvania	Northeast	2	467148	2008	15	https://acpmp.org
FALSE	APS Type 1 Foundation	Y	Y	Y	Y	New York	Northeast	0	110086	2014	9	https://apstype1.org/
FALSE	Ara Parseghian Medical Research Foundation	Y	Y	Y	Y	Indiana	Midwest	3	0	1994	29	http://parseghian.org/
FALSE	ARPKD/CHF Alliance	Y	Y	Y	Y	Pennsylvania	Northeast	0	0	2001	22	https://www.arpkdchf.org/
FALSE	Association for Frontotemporal Degeneration (AFTD)	Y	Y	Y	Y	Pennsylvania	Northeast	35	8537416	2004	19	https://www.theaftd.org/
FALSE	Association for Glycogen Storage Disease	Y	Y	Y	Y	Iowa	Midwest	0	114536	1980	43	https://www.agsdus.org/index.php
FALSE	Association of Gastrointestinal Motility Disorders, Inc. (AGMD)	Y	Y	Y	Y	Massachusetts	Northeast	0	0	1991	32	https://agmdhope.org/
TRUE	ASXL Rare Research Endowment (ARRE) Foundation	Y	Y	Y	Y	Maine	Northeast	1	228516	2018	5	https://www.arrefoundation.org/
FALSE	AT Children’s Project	Y	Y	Y	Y	Florida	South	4	1739187	2002	21	https://www.atcp.org/
FALSE	Atlanta S.C.A.R., Inc	Y	Y	Y	Y	Georgia	South	0	0	2014	9	http://atlantascar.com/
FALSE	Atypical HUS Foundation	Y	Y	Y	Y	New York	Northeast	0	1319	2001	22	https://www.ahus.org/
FALSE	Autoimmune Encephalitis Alliance	Y	Y	Y	Y	North Carolina	South	2	217693	2013	10	https://aealliance.org/
TRUE	Autoinflammatory Alliance	Y	Y	Y	Y	California	West	0	92511	2007	16	https://autoinflammatory.org/
FALSE	Avery’s Angels Gastroschisis Foundation	Y	Y	Y	Y	North Carolina	South	0	0	2011	12	https://averysangels.org/
FALSE	Avery’s Hope	Y	Y	Y	Y	Pennsylvania	Northeast	0	0	2017	6	https://www.averys-hope.org/
FALSE	Aware of Angels	Y	Y	Y	Y	Utah	West	0	0	2014	9	http://awareofangels.org/
FALSE	AXYS	Y	Y	Y	Y	Maryland	Northeast	1	151036	1996	27	https://genetic.org/
FALSE	Bardet Biedl Families	Y	Y	Y	Y	Pennsylvania	Northeast	0	372565	2014	9	https://www.bardetbiedl.org/
TRUE	Barth Syndrome Foundation	Y	Y	Y	Y	New York	Northeast	6	1387712	2001	22	https://www.barthsyndrome.org/
FALSE	Batten Disease Support and Research Association	Y	Y	Y	Y	Ohio	Midwest	7	1099485	1994	29	https://www.bdsra.org/
FALSE	BCM Families Foundation	Y	Y	Y	Y	Florida	South	0	170126	2014	9	https://www.blueconemonochromacy.org/
FALSE	Beautiful You MRKH Foundation	Y	Y	Y	Y	Maryland	Northeast	1	55609	2014	9	https://www.beautifulyoumrkh.org/
FALSE	Beckwith-Wiedemann Children's Foundation International	Y	Y	Y	Y	Oregon	West	0	0	2014	9	https://www.beckwithwiedemann.org/
TRUE	Ben’s Friends	Y	Y	Y	Y	Texas	South	0	108598	2014	9	https://www.bensfriends.org/
TRUE	Beyond Batten Disease Foundation	Y	Y	Y	Y	Texas	South	1	1219815	2009	14	https://beyondbatten.org
FALSE	Beyond Blindness	Y	Y	Y	Y	California	West	41	3165383	1964	59	https://www.beyondblindness.org & https://www.blindchildrenscenter.org
FALSE	Bili Project Foundation	Y	Y	Y	Y	California	West	0	38619	2013	10	https://thebiliproject.org
FALSE	Bleeding Disorders Alliance Illinois - Inherited Bleeding Disorders	Y	Y	Y	Y	Illinois	Midwest	10	448700	1997	26	https://www.bdai.org
FALSE	Bohring-Opitz Syndrome Foundation, Inc.	Y	Y	Y	Y	Pennsylvania	Northeast	0	0	2015	8	http://bos-foundation.org
FALSE	Bold Lips For Sickle Cell – Sickle Cell Disease	Y	Y	Y	Y	North Carolina	South	0	0	2016	7	https://www.facebook.com/NowWeAreBoldplus/
FALSE	Boomer Esiason Foundation	Y	Y	Y	Y	New York	Northeast	15	4622528	1994	29	https://www.esiason.org
FALSE	BORN A HERO, Pfeiffer’s Health and Social Issues Awareness	Y	Y	Y	Y	Washington	West	0	50871	2016	7	https://www.bornahero.org
TRUE	BPAN Warriors	Y	Y	Y	Y	Florida	South	0	12293	2018	5	https://www.bpanwarriors.org
FALSE	Brandon's Battle Foundation For SKS Kids - Smith Kingsmore Syndrome	Y	Y	Y	Y	North Carolina	South	0	7122	2020	3	https://www.bbfskskids.org
FALSE	Brave Minds Project - Brain and Brainstem Conditions	Y	Y	Y	Y	New Jersey	Northeast	0	9367	2019	4	https://bravemindsproject.org
TRUE	Bridge the Gap – SYNGAP Education and Research Foundation (Syngap 1 Foundation)	Y	Y	Y	Y	Texas	South	1	69941	2014	9	https://www.bridgesyngap.org
TRUE	CACNA1A Foundation	Y	Y	Y	Y	Connecticut	Northeast	0	343299	2020	3	https://www.cacna1a.org/
FALSE	CADASIL Together We Have Hope	Y	Y	Y	Y	Texas	South	0	0	2006	17	https://www.cadasilfoundation.org/
FALSE	California Action Link for Rare Diseases Inc. (CAL RARE)	Y	Y	Y	Y	California	West	0	5003	2018	5	https://www.calrare.org/
TRUE	Campaign Urging Research for Eosinophilic Disease (CURED)	Y	Y	Y	Y	Illinois	Midwest	0	494876	2004	19	https://curedfoundation.org
FALSE	Care Beyond Diagnosis	Y	Y	Y	Y	North Carolina	South	2	162125	2018	5	https://carebeyonddiagnosis.org/
FALSE	CARES Foundation	Y	Y	Y	Y	New Jersey	Northeast	7	894090	2001	22	https://caresfoundation.org/
TRUE	Castleman Disease Collaborative Network	Y	Y	Y	Y	Pennsylvania	Northeast	0	898672	2007	16	https://cdcn.org/
FALSE	Cauda Equina Foundation, Inc.	Y	Y	Y	Y	Florida	South	0	0	2016	7	https://www.ceslife.org/
FALSE	CCHS Family Network (Congenital Central Hypoventilation Syndrome)	Y	Y	Y	Y	California	West	0	363312	2000	23	https://www.cchsnetwork.org/
TRUE	CDG Care	Y	Y	Y	Y	Colorado	West	0	715053	2016	7	https://cdgcare.org/
FALSE	CDH International	Y	Y	Y	Y	North Carolina	South	3	213512	1995	28	https://cdhi.org/
FALSE	Center for Chronic Illness	Y	Y	Y	Y	Washington	West	1	121470	2016	7	https://www.thecenterforchronicillness.org/
FALSE	(Central California) National Hemophilia Foundation	Y	Y	Y	Y	California	West	0	186755	1971	52	https://cchfsac.org
TRUE	CFC International	Y	Y	Y	Y	Texas	South	3	108197	1999	24	https://www.cfcsyndrome.org/
TRUE	CHAMP1 Research Foundation	Y	Y	Y	Y	Florida	South	0	80748	2018	5	https://champ1foundation.org/
FALSE	Champions Action Network	Y	Y	Y	Y	New Jersey	Northeast	2	250005	2012	11	http://www.wecan.org/
FALSE	Charcot-Marie-Tooth Association	Y	Y	Y	Y	Pennsylvania	Northeast	12	10398940	1986	37	https://www.cmtausa.org/
FALSE	Charley's Fund	Y	Y	Y	Y	Massachusetts	Northeast	3	652985	2005	18	https://charleysfund.org/
FALSE	Charlotte & Gwenyth Gray Foundation to Cure Batten Disease	Y	Y	Y	Y	California	West	0	21218	2022	1	https://www.curebatten.org/
TRUE	Chelsea’s Hope Lafora Children Fund	Y	Y	Y	Y	California	West	0	652148	2010	13	https://chelseashope.org/
FALSE	Cheyanna’s Champions 4 Children (CC4C)	Y	Y	Y	Y	Texas	South	6	718140	2012	11	https://www.cc4c.org/
FALSE	chILD Foundation	Y	Y	Y	Y	Ohio	Midwest	0	217829	1995	28	https://child-foundation.org
TRUE	Child Neurology Foundation	Y	Y	Y	Y	Kentucky	South	11	1869480	2001	22	https://www.childneurologyfoundation.org/
FALSE	Children’s Alopecia Project	Y	Y	Y	Y	Pennsylvania	Northeast	2	183006	2005	18	https://www.childrensalopeciaproject.org/
FALSE	Children’s Cardiomyopathy Foundation	Y	Y	Y	Y	New Jersey	Northeast	3	645707	2002	21	http://www.childrenscardiomyopathy.org/
FALSE	Children’s Craniofacial Association	Y	Y	Y	Y	Texas	South	4	562521	1989	34	https://ccakids.org
FALSE	Children’s Gaucher Research Foundation	Y	Y	Y	Y	California	West	0	72856	1999	24	www.childrensgaucher.org
FALSE	Children’s PKU Network	Y	Y	Y	Y	California	West	0	0	1996	27	https://www.pkunetwork.org/
TRUE	Children’s Tumor Foundation	Y	Y	Y	Y	New York	Northeast	48	16990325	1984	39	https://www.ctf.org/
FALSE	Chion Foundation	Y	Y	Y	Y	Illinois	Midwest	0	1176	2016	7	https://www.chionfoundation.org/
FALSE	Chive Charities	Y	Y	Y	Y	Texas	South	9	3069583	2014	9	chivecharities.org
FALSE	Chloe’s Fight Rare Disease Foundation	Y	Y	Y	Y	Minnesota	Midwest	0	18484	2014	#VALUE!	https://www.chloesfight.org
TRUE	Cholangiocarcinoma Foundation	Y	Y	Y	Y	Utah	West	21	4935665	2007	#VALUE!	https://cholangiocarcinoma.org
TRUE	Chordoma Foundation	Y	Y	Y	Y	North Carolina	South	11	4886250	2007	16	https://www.chordomafoundation.org/
TRUE	Choroideremia Research Foundation	Y	Y	Y	Y	Massachusetts	Northeast	8	664881	2001	22	https://www.curechm.org/
FALSE	Christy's Courage	Y	Y	Y	Y	North Carolina	South	0	0	2013	10	http://christyscourage.org/
FALSE	Chromosome 18 Registry & Research Society	Y	Y	Y	Y	Texas	South	8	511945	1990	33	https://www.chromosome18.org/
FALSE	Chromosome Disorder Outreach, Inc.	Y	Y	Y	Y	Florida	South	2	57588	1994	29	https://chromodisorder.org/
FALSE	Chronic Granulomatous Disease Association	Y	Y	Y	Y	California	West	0	0	2019	4	http://cgdassociation.org/
FALSE	Chronic Intractable Pain And You Sites, Inc.	Y	Y	Y	Y	Nevada	West	0	0	2013	10	https://www.chronicintractablepainandyou.org/
FALSE	Chronic Pain Partners	Y	Y	Y	Y	Ohio	Midwest	0	0	2016	7	https://www.chronicpainpartners.com
TRUE	Chronic Recurrent Multifocal Osteomyelitis Foundation	Y	Y	Y	Y	Colorado	West	0	247648	2019	4	https://crmofoundation.org/
FALSE	Cicatricial Alopecia Research Foundation (CARF) (Scarring Alopecia Foundation)	Y	Y	Y	Y	Pennsylvania	Northeast	1	180704	2005	18	http://www.carfintl.org/
TRUE	Circadian Sleep Disorders Network	Y	Y	Y	Y	Maryland	Northeast	0	0	2012	11	https://www.circadiansleepdisorders.org
FALSE	Citizens United for Research in Epilepsy	Y	Y	Y	Y	Illinois	Midwest	19	6231376	1999	24	https://www.cureepilepsy.org/
TRUE	CLOVES Syndrome Community	Y	Y	Y	Y	Maine	Northeast	1	310706	2011	12	https://clovessyndrome.org/
FALSE	Cluster Headache Support Group, Inc.	Y	Y	Y	Y	Arizona	West	0	0	2014	9	https://chsg.org/
FALSE	Clusterbusters, Inc.	Y	Y	Y	Y	Virginia	South	2	284056	2008	15	https://clusterbusters.org/
FALSE	CMT Research Foundation (CMTRF)	Y	Y	Y	Y	Georgia	South	5	4352285	2018	5	https://cmtrf.org/
FALSE	CMTC Alliance	Y	Y	Y	Y	Ohio	Midwest	0	0	2011	12	https://www.cmtcalliance.org/
FALSE	Coalition Duchenne	Y	Y	Y	Y	California	West	0	0	2017	6	http://www.coalitionduchenne.org/
TRUE	Coalition to Cure Calpain 3	Y	Y	Y	Y	Connecticut	Northeast	1	410173	2011	12	https://www.curecalpain3.org/
FALSE	Cold Agglutinin Disease Foundation	Y	Y	Y	Y	Georgia	South	0	108579	2019	4	https://coldagglutinindisease.org/
FALSE	COMBINEDBrain	Y	Y	Y	Y	Tennessee	South	5	735974	2020	3	https://combinedbrain.org/
TRUE	Congenital Hyperinsulinism International	Y	Y	Y	Y	New Jersey	Northeast	5	1262625	2006	17	https://congenitalhi.org/
FALSE	Connecting Families Urea Cycle Disorders Foundation	Y	Y	Y	Y	California	West	3	286750	2016	7	https://ucdfamily.org/
FALSE	Connor B. Judge Foundation	Y	Y	Y	Y	Ohio	Midwest	0	0	2015	8	https://www.connorbjudgefoundation.org/
FALSE	Conquer MG	Y	Y	Y	Y	Illinois	Midwest	0	293392	1955	68	https://www.myastheniagravis.org/
FALSE	Consortium of Multiple Sclerosis Centers	Y	Y	Y	Y	New Jersey	Northeast	16	7387534	1993	30	https://www.mscare.org/general/?type=contact_cmsc
FALSE	Cooley's Anemia	Y	Y	Y	Y	New York	Northeast	10	3029482	1975	48	https://www.thalassemia.org/
FALSE	COPA Syndrome Foundation	Y	Y	Y	Y	Texas	South	0	0	2016	7	https://www.copasyndrome.com/
FALSE	Coriell Institute for Medical Research	Y	Y	Y	Y	New Jersey	Northeast	110	23280611	1954	69	https://www.coriell.org/
FALSE	Cornelia de Lange Syndrome Foundation, Inc.	Y	Y	Y	Y	Connecticut	Northeast	11	1084533	1982	41	https://www.cdlsusa.org/
TRUE	Costello Syndrome Family Network	Y	Y	Y	Y	North Carolina	South	1	48501	2002	21	https://costellosyndromeusa.org/
FALSE	Courageous Faces Foundation	Y	Y	Y	Y	Colorado	West	4	121628	2014	9	https://courageousfacesfoundation.org/
FALSE	CRPS Forum	Y	Y	Y	Y	California	West	0	0	2018	5	https://crpsforum.com/
FALSE	CRMO Foundation	Y	Y	Y	Y	Colorado	West	0	247648	2019	4	https://crmofoundation.org/
TRUE	CSNK2A1 Foundation	Y	Y	Y	Y	California	West	0	351804	2018	5	https://www.csnk2a1foundation.org/
FALSE	CTNNB1 Syndrome Awareness Worldwide (CTNNB1 Connect Cure after merging with Cure CTNNB1)	Y	Y	Y	Y	New Jersey	Northeast	0	146053	2017	6	https://www.ctnnb1.org/
FALSE	Cure AHC	Y	Y	Y	Y	North Carolina	South	0	126807	2013	10	https://www.cureahc.org/
TRUE	Cure CMD	Y	Y	Y	Y	California	West	5	1065492	2008	15	https://www.curecmd.org
FALSE	Cure CMT4J/ Talia Duff Foundation	Y	Y	Y	Y	Massachusetts	Northeast	0	36939	2016	7	http://www.curecmt4j.org/
FALSE	Cure Duchenne	Y	Y	Y	Y	California	West	37	5751368	2004	19	https://www.cureduchenne.org/
FALSE	Cure Dystonia Now	Y	Y	Y	Y	New York	Northeast	0	3774	2012	11	https://www.curedystonianow.org/index
TRUE	Cure GM1 Foundation	Y	Y	Y	Y	California	West	1	521967	2015	8	https://curegm1.org/
TRUE	Cure HHT Foundation	Y	Y	Y	Y	Maryland	Northeast	13	2377085	1991	32	https://curehht.org/
TRUE	Cure JM Foundation	Y	Y	Y	Y	Virginia	South	10	1824036	2004	19	https://www.curejm.org/
FALSE	Cure Mito (Cure SURF1 Foundation)	Y	Y	Y	Y	Texas	South	0	480537	2018	5	https://www.curemito.org/
FALSE	Cure RTD Foundation	Y	Y	Y	Y	Texas	South	1	378464	2018	5	http://curertd.org/
FALSE	Cure Sanfilippo Foundation	Y	Y	Y	Y	South Carolina	South	4	2707445	2014	9	https://curesanfilippofoundation.org/
FALSE	Cure SMA	Y	Y	Y	Y	Illinois	Midwest	61	15022219	1985	38	https://www.curesma.org/
FALSE	Cure TBM	Y	Y	Y	Y	South Carolina	South	0	80431	2016	7	https://www.curetbm.org/
TRUE	Cure VCP Disease, Inc.	Y	Y	Y	Y	Georgia	South	1	326027	2018	5	https://www.curevcp.org
TRUE	cureCADASIL	Y	Y	Y	Y	New Jersey	Northeast	0	256716	2012	11	https://curecadasil.org
FALSE	CureGRIN Foundation	Y	Y	Y	Y	Colorado	West	7	440714	2019	4	https://curegrin.org/
FALSE	CureLGMD2I Foundation	Y	Y	Y	Y	Pennsylvania	Northeast	0	208047	2011	12	https://curelgmd2i.com/
FALSE	CurePSP, Inc.	Y	Y	Y	Y	New York	Northeast	12	3806911	1991	32	https://www.psp.org/
FALSE	Cures Within Reach	Y	Y	Y	Y	Illinois	Midwest	3	1487060	2005	18	https://www.cureswithinreach.org/
TRUE	CureSearch for Children's Cancer	Y	Y	Y	Y	Maryland	Northeast	26	4389970	1992	31	https://curesearch.org
FALSE	CureSHANK	Y	Y	Y	Y	California	West	0	487302	2020	3	https://www.cureshank.org/
FALSE	Curing Retinal Blindness Foundation	Y	Y	Y	Y	Ohio	Midwest	1	192322	2014	9	https://crb1.org/
FALSE	Cushing’s Support and Research Foundation, Inc.	Y	Y	Y	Y	Massachusetts	Northeast	0	88239	1997	26	https://csrf.net/
FALSE	Cutaneous Lymphoma Foundation	Y	Y	Y	Y	Michigan	Midwest	5	943674	1999	24	https://www.clfoundation.org/
TRUE	Cyclic Vomiting Syndrome Association	Y	Y	Y	Y	Wisconsin	Midwest	0	114712	1994	29	https://www.cvsaonline.org/
FALSE	Cystic Fibrosis Foundation	Y	Y	Y	Y	Maryland	Northeast	890	248630352	1957	66	https://www.cff.org/
FALSE	Cystic Fibrosis Relief Fund	Y	Y	Y	Y	Minnesota	Midwest	0	14040	2010	13	https://www.cfrelieffund.org/
FALSE	Cystic Fibrosis Research, Inc.	Y	Y	Y	Y	California	West	7	1350296	1975	48	www.cfri.org
FALSE	Cystinosis Foundation (of California)	Y	Y	Y	Y	California	West	0	7262	1984	39	www.cystinosisfoundation.org
FALSE	Cystinosis Research Foundation	Y	Y	Y	Y	California	West	1	3244975	2003	20	https://www.cystinosisresearch.org
FALSE	Cystinosis Research Network, Inc.	Y	Y	Y	Y	Illinois	Midwest	0	346267	1996	27	https://cystinosis.org/
FALSE	DADA2 Foundation	Y	Y	Y	Y	Tennessee	South	0	305986	2016	7	https://dada2.org/
FALSE	Dana’s Angels Research Trust	Y	Y	Y	Y	Connecticut	Northeast	0	227648	2003	20	https://danasangels.org/
FALSE	Danny’s Dose Alliance	Y	Y	Y	Y	Missouri	Midwest	0	76934	2015	8	https://dannysdose.com/
TRUE	Daphne's Lamp	Y	Y	Y	Y	California	West	0	0	2017	6	www.daphneslamp.com
TRUE	DDX3X Foundation	Y	Y	Y	Y	Delaware	Northeast	0	582889	2017	6	https://ddx3x.org/
FALSE	DEBRA (Dystrophic Epidermolysis Bullosa Research Association) of America	Y	Y	Y	Y	Colorado	West	9	3356992	1982	41	https://www.debra.org/
FALSE	Defeat MSA	Y	Y	Y	Y	Michigan	Midwest	0	211361	2013	10	https://defeatmsa.org/
TRUE	DeSanto-Shinawi Syndrome Corp	Y	Y	Y	Y	New Jersey	Northeast	0	0	2020	3	https://www.dessh.org/
FALSE	Desmoid Tumor Research Foundation	Y	Y	Y	Y	New Jersey	Northeast	5	993749	2006	17	https://dtrf.org
FALSE	Determinence, Inc.	Y	Y	Y	Y	California	West	0	0	2014	9	https://determinence.com/
FALSE	DHPS Foundation	Y	Y	Y	Y	Virginia	South	0	0	2018	5	www.dhpsfoundation.org
FALSE	Don't Forget Morgan	Y	Y	Y	Y	Michigan	Midwest	0	276089	2020	3	https://www.dontforgetmorgan.org/
FALSE	Dravet Syndrome Foundation, Inc.	Y	Y	Y	Y	New Jersey	Northeast	7	2515782	2010	13	https://www.dravetfoundation.org/
TRUE	Dreamsickle Kids Foundation	Y	Y	Y	Y	Nevada	West	0	0	2019	4	https://dreamsicklekids.org/
TRUE	Dup 15q Alliance	Y	Y	Y	Y	North Carolina	South	8	555149	2004	19	https://dup15q.org/
FALSE	DYRK1A Syndrome US	Y	Y	Y	Y	Michigan	Midwest	0	187908	2019	4	http://www.dyrk1a.org/
FALSE	Dystonia Medical Research Foundation	Y	Y	Y	Y	Illinois	Midwest	9	2569110	1980	43	https://dystonia-foundation.org/
FALSE	EB Research Partnership	Y	Y	Y	Y	New York	Northeast	7	6450445	2011	12	https://www.ebresearch.org/
FALSE	EBF3 HADDS Foundation	Y	Y	Y	Y	Texas	South	0	54356	2019	4	https://www.hadds.org/
FALSE	ECD Global Alliance	Y	Y	Y	Y	Louisiana	South	4	801337	2010	13	https://erdheim-chester.org/
FALSE	EDMD International, Inc.	Y	Y	Y	Y	New York	Northeast	0	0	2020	3	https://edmdfoundation.org/
FALSE	EDSers United	Y	Y (Not on Guidestar, Verified on Crunchbase)	Y	Y	New Jersey	Northeast	N/A (Not on Guidestar, Verified on Crunchbase)	N/A (Not on Guidestar, Verified on Crunchbase)	2010	13	https://www.edsers.com/
FALSE	EHE Foundation	Y	Y	Y	Y	Wisconsin	Midwest	0	893828	2015	8	https://fightehe.org/
FALSE	Ehlers-Danlos Society	Y	Y	Y	Y	New York	Northeast	15	4514528	1988	35	https://www.ehlers-danlos.com/
TRUE	Emily’s Entourage	Y	Y	Y	Y	Pennsylvania	Northeast	5	1789652	2012	11	https://www.emilysentourage.org/
FALSE	Endosalpingiosis Foundation Inc	Y	Y	Y	Y	Wisconsin	Midwest	0	0	2021	2	https://www.endosalfoundation.org/
FALSE	Eosinophilic Family Coalition	Y	Y	Y	Y	Ohio	Midwest	0	0	2012	11	https://eoscoalition.org/
FALSE	Epidermoid Brain Tumor Society	Y	Y	Y	Y	Wisconsin	Midwest	0	6920	2013	10	http://epidermoidbraintumorsociety.org/
TRUE	Epilepsy Alliance America	Y	Y	Y	Y	Louisiana	South	0	312064	2019	4	https://www.epilepsyallianceamerica.org/
FALSE	Erdheim-Chester Disease Global Alliance	Y	Y	Y	Y	Louisiana	South	4	801337	2010	13	https://erdheim-chester.org/
FALSE	Erythromelalgia Association	Y	Y	Y	Y	Pennsylvania	Northeast	0	15670	1999	24	https://burningfeet.org
FALSE	Ethan Lindberg Foundation	Y	Y	Y	Y	Illinois	Midwest	1	188899	2015	8	https://www.theheartstrong.com
FALSE	Ethan’s Reason	Y	Y	Y	Y	Minnesota	Midwest	0	0	2014	9	https://ethansreason.org/
FALSE	EveryLife Foundation	Y	Y	Y	Y	Washington DC	Northeast	19	5789261	2009	14	https://everylifefoundation.org/
FALSE	Fabry Disease Foundation	Y	Y	Y	Y	North Carolina	South	2	307957	2006	17	https://www.fabrydisease.org/
FALSE	Fabry Support and Information Group	Y	Y	Y	Y	Missouri	Midwest	7	680471	2000	23	https://fabry.org/
FALSE	Facial Pain Association	Y	Y	Y	Y	Georgia	South	4	582414	1991	32	https://www.facepain.org/
TRUE	Familial Chylomicronemia Syndrome (FCS) Foundation	Y	Y	Y	Y	California	West	0	96116	2016	7	http://www.livingwithfcs.org/
FALSE	Familial Dysautonomia Foundation	Y	Y	Y	Y	New York	Northeast	5	1577517	1976	47	https://familialdysautonomia.org/
FALSE	Familial Hypercholesterolemia Foundation (Family Heart Foundation)	Y	Y	Y	Y	Florida	South	12	2813780	2012	11	https://thefhfoundation.org/
FALSE	FamilieSCN2A Foundation	Y	Y	Y	Y	Pennsylvania	Northeast	3	1486870	2015	8	https://www.scn2a.org/
TRUE	Fanconi Anemia Research Fund, Inc.	Y	Y	Y	Y	Oregon	West	11	3171988	1994	29	https://www.fanconi.org/
FALSE	Fat Disorders Research Society, Inc.	Y	Y	Y	Y	New Jersey	Northeast	0	150777	2009	14	https://www.fatdisorders.org/
FALSE	Feeding Tube Awareness Foundation	Y	Y	Y	Y	New York	Northeast	0	0	2012	11	http://www.feedingtubeawareness.org
FALSE	Fibrolamellar Cancer Foundation (FCP)	Y	Y	Y	Y	Connecticut	Northeast	3	6076635	2010	13	https://fibrofoundation.org/
FALSE	Fibromuscular Dysplasia Society of America	Y	Y	Y	Y	Ohio	Midwest	3	142247	2003	20	https://www.fmdsa.org/
FALSE	Fibrous Dysplasia Foundation	Y	Y	Y	Y	Maryland	Northeast	3	397986	2005	18	https://fdmasalliance.org/
FALSE	Fighting for Kaiden Foundation, Inc. - Spinal Muscular Atrophy	Y	Y	Y	Y	Maryland	Northeast	0	130838	2019	4	https://www.fightingforkaiden.org/index.html
FALSE	Fighting H.A.R.D. Foundation	Y	Y	Y	Y	New Jersey	Northeast	0	142568	2015	8	https://www.fightinghardfoundation.org/
TRUE	FIRST: Foundation for Ichthyosis & Related Skin Types	Y	Y	Y	Y	Pennsylvania	Northeast	3	708551	1981	42	https://www.firstskinfoundation.org/
FALSE	FMD Chat	Y	Y	Y	Y	North Carolina	South	0	0	2014	9	http://fmdchat.blogspot.com/
FALSE	Food Allergy & Anaphylaxis Connection Team	Y	Y	Y	Y	Ohio	Midwest	1	463383	2014	9	https://www.foodallergyawareness.org/
FALSE	Food Allergy Research and Education	Y	Y	Y	Y	Virginia	South	73	11889564	1997	26	https://www.foodallergy.org/about-us
FALSE	ForeBatten Foundation	Y	Y	Y	Y	North Carolina	South	1	1452603	2018	5	https://www.forebatten.org/
FALSE	Foundation Fighting Blindness	Y	Y	Y	Y	Maryland	Northeast	68	42887836	1973	50	https://www.fightingblindness.org/
FALSE	Foundation for Angelman Syndrome Therapeutics (FAST)	Y	Y	Y	Y	Texas	South	8	52477819	2008	15	https://cureangelman.org/
FALSE	Foundation for Batten Hope	Y	Y	Y	Y	Texas	South	0	0	2018	5	https://battenhope.org/
TRUE	Foundation for CAMK2 Therapeutics	Y	Y (Not on Guidestar, Extension of Nonprofit San Francisco Study Center)	Y	Y	California	West	N/A (Not on Guidestar, Extension of Nonprofit San Francisco Study Center)	N/A (Not on Guidestar, Extension of Nonprofi San Francisco Study Center -- $12,852,895 in total revenue)	2020	3	https://www.camk2.org
FALSE	Foundation for Prader-Willi Research	Y	Y	Y	Y	California	West	12	5083937	2001	22	https://www.fpwr.org/
TRUE	Foundation for Sarcoidosis Research	Y	Y	Y	Y	Illinois	Midwest	14	1673599	2012	11	https://www.stopsarcoidosis.org/
FALSE	Foundation for USP-7 Related Diseases	Y	Y	Y	Y	Maine	Northeast	0	64460	2017	6	https://www.usp7.org/
FALSE	Foundation to Fight H-abc	Y	Y	Y	Y	Maryland	Northeast	0	127304	2016	7	https://www.h-abc.org/
TRUE	FOXG1 Research Foundation	Y	Y	Y	Y	New York	Northeast	0	991426	2018	5	https://foxg1research.org
TRUE	FPIES Foundation	Y	Y	Y	Y	Minnesota	Midwest	0	0	2013	10	https://fpiesfoundation.org/
FALSE	Friedreich’s Ataxia Research Alliance	Y	Y	Y	Y	Pennsylvania	Northeast	16	11042911	1999	24	https://www.curefa.org/mission
TRUE	GACI Global - Generalized Arterial Calcification of Infancy	Y	Y	Y	Y	Texas	South	0	0	2019	4	https://gaciglobal.org/
FALSE	Galactosemia Foundation	Y	Y	Y	Y	New York	Northeast	0	376578	1990	33	http://www.galactosemia.org/
FALSE	Garrett the Grand – Batten Disease	Y	Y	Y	Y	Pennsylvania	Northeast	0	0	2014	9	http://www.battenfighter.com/
FALSE	Gaucher Community Alliance	Y	Y	Y	Y	Pennsylvania	Northeast	2	224219	2019	4	https://www.gauchercommunity.org/
FALSE	GBS/CIDP Foundation International	Y	Y	Y	Y	Pennsylvania	Northeast	15	4567397	1986	37	https://www.gbs-cidp.org/
FALSE	Gene Giraffe Project	Y	Y	Y	Y	Iowa	Midwest	0	8665	2014	9	http://www.genegiraffe.org/
FALSE	Generation Patient	Y	Y	Y	Y	Indiana	Midwest	1	403444	2018	5	https://www.healthadvocacysummit.org/
FALSE	Genesic Nonprofit Organization, Incorporated	Y	Y	Y	Y	Georgia	South	0	0	2018	5	https://www.genesicnonprofit.org/
FALSE	Global Foundation for Peroxisomal Disorders	Y	Y	Y	Y	Oklahoma	South	2	815854	2011	12	https://www.thegfpd.org/?gclid=CjwKCAiAqIKNBhAIEiwAu_ZLDurzSI17ETqriJ1_qUBW7MMPVffExz3syjzxNnvFp0M68NDvTjgIGBoCA_IQAvD_BwE
FALSE	Global Hydranencephaly Foundation	Y	Y	Y	Y	New Mexico	West	0	0	2014	9	https://www.hydranencephalyfoundation.org/
FALSE	Global Liver Institute	Y	Y	Y	Y	Washington DC	Northeast	21	2724374	2014	9	https://www.globalliver.org/
TRUE	Glut1 Deficiency Foundation	Y	Y	Y	Y	Kentucky	South	2	776976	2011	12	https://www.g1dfoundation.org/
FALSE	Gorlin Syndrome Alliance	Y	Y	Y	Y	Pennsylvania	Northeast	3	361122	2000	23	https://gorlinsyndrome.org/
FALSE	Gould Syndrome Foundation (COL4a1/COL4A2)	Y	Y	Y	Y	Ohio	Midwest	0	0	2018	5	https://gouldsyndromefoundation.org/
FALSE	GRIN2B Foundation	Y	Y	Y	Y	Illinois	Midwest	0	145910	2017	6	https://curegrin.org/
FALSE	Gut Check Clostridium Septicum Foundation	Y	Y	Y	Y	Arizona	West	0	0	2009	14	https://www.gutcheckfoundation.org/
FALSE	Guthy-Jackson Charitable Foundation	Y	Y	Y	Y	California	West	5	4988091	2008	15	https://guthyjacksonfoundation.org/
FALSE	Gwendolyn Strong Foundation	Y	Y	Y	Y	California	West	0	3579721	2009	14	https://nevergiveup.org/
FALSE	Hadley Hope Fund	Y	Y	Y	Y	Oregon	West	0	5760	2009	14	https://hadleyhope.com/
FALSE	Hairy Cell Leukemia Foundation	Y	Y	Y	Y	New York	Northeast	2	2239613	1985	38	https://www.hairycellleukemia.org/
FALSE	Halpin Foundation	Y	Y	Y	Y	Florida	South	0	35	2003	20	http://www.halpinfoundation.org/
TRUE	Hannah’s Hope for Giant Axonal Neuropathy, Inc.	Y	Y	Y	Y	New York	Northeast	2	-717738	2008	15	http://www.hannahshopefund.org/
FALSE	Harmony 4 Hope	Y	Y	Y	Y	Illinois	Midwest	0	0	2014	9	https://harmony4hope.org/
FALSE	Haystack Project - Multiple Rare Diseases	Y	Y	Y	Y	North Carolina	South	2	476038	2019	4	https://haystackproject.org/
FALSE	HCU Network America	Y	Y	Y	Y	Illinois	Midwest	1	548028	2016	7	https://hcunetworkamerica.org/
FALSE	Help 4 HD International	Y	Y	Y	Y	California	West	3	354957	2014	9	https://www.help4hd.org/
FALSE	Helping Hands for GAND, Inc.	Y	Y	Y	Y	Alabama	South	0	77636	2015	8	https://www.gatad2b.org/
FALSE	Hemophilia Federation of America	Y	Y	Y	Y	Washington DC	Northeast	40	5559810	2000	23	https://www.hemophiliafed.org/
FALSE	Hemophilia Foundation of Southern California– Genetic Bleeding Disorders	Y	Y	Y	Y	California	West	6	1225164	1973	50	https://hemosocal.org/
FALSE	Hereditary Angioedema Association	Y	Y	Y	Y	Virginia	South	21	7898783	2007	16	https://www.haea.org/
FALSE	Hereditary Hemorrhagic Telangiectasia (HHT) Foundation International	Y	Y	Y	Y	Maryland	Northeast	13	2377085	1991	32	https://curehht.org/
FALSE	Hereditary Leiomyomatosis & Renal Cell Cancer Family Alliance (HLRCC Foundation)	Y	Y	Y	Y	Iowa	Midwest	0	0	2023	0	https://hlrcc.org/#
FALSE	Hereditary Neuropathy Foundation, Inc.	Y	Y	Y	Y	New York	Northeast	2	1259879	2001	22	https://www.hnf-cure.org/
TRUE	Hermansky-Pudlak Syndrome Network, Inc.	Y	Y	Y	Y	New York	Northeast	5	425722	1998	25	https://www.hpsnetwork.org/
FALSE	Heterotaxy Connection	Y	Y	Y	Y	Utah	West	0	0	2014	9	https://www.heterotaxyconnection.org/
FALSE	Hide and Seek Foundation for LDN Research	Y	Y	Y	Y	California	West	0	225817	1999	24	https://hideandseek.org/
FALSE	Highway of Hope	Y	Y	Y	Y	New York	Northeast	0	0	2019	4	https://hwofhope.org/
FALSE	Histiocytosis Association	Y	Y	Y	Y	New Jersey	Northeast	9	987719	1988	35	https://histio.org/
FALSE	Hope for Hypothalamic Hamartomas	Y	Y	Y	Y	Idaho	West	0	146474	2010	13	https://www.hopeforhh.org/
FALSE	Hope for Javier	Y	Y	Y	Y	New York	Northeast	0	67079	2008	15	https://www.hopeforjavier.org/
FALSE	Hope for Trisomy 13 & 18	Y	Y	Y	Y	Texas	South	0	0	2007	16	https://www.hopefortrisomy13and18.org/
FALSE	Hope In Focus	Y	Y	Y	Y	Connecticut	Northeast	1	294802	2014	9	https://sofiasees.org/
FALSE	HPS Network	Y	Y (Not on Guidestar, Verified on Charity Navigator)	Y	Y	New York	Northeast	N/A (Not on Guidestar, Verified on Charity Navigator)	N/A (Not on Guidestar, Verified on Charity Navigator)	1998	25	https://www.hpsnetwork.org/
FALSE	HSAN1E Society	Y	Y	Y	Y	California	West	0	1486	2015	8	https://hsan1esociety.org/
TRUE	Hugs for Mito	Y	Y	Y	Y	Massachusetts	Northeast	0	0	2017	6	https://www.facebook.com/groups/hugsformito/
FALSE	Hunter Evan Short Gut Foundation	Y	Y	Y	Y	Louisiana	South	0	0	2014	9	https://philanthropia.io/nonprofits/463089037
TRUE	Huntington’s Disease Society of America, Inc.	Y	Y	Y	Y	New York	Northeast	34	10709965	1988	35	https://hdsa.org/
FALSE	Huntington’s Disease Youth Organization (HDYO)	Y	Y	Y	Y	Michigan	Midwest	0	220565	2014	9	https://en.hdyo.org/
FALSE	Hydrocephalus Association	Y	Y	Y	Y	Maryland	Northeast	23	4148543	1991	32	https://www.hydroassoc.org/
FALSE	Hyper IgM Foundation, Inc.	Y	Y	Y	Y	New York	Northeast	0	61922	2015	8	https://hyperigm.org/
TRUE	Hypersomnia Foundation	Y	Y	Y	Y	Georgia	South	5	581920	2014	9	https://www.hypersomniafoundation.org/
TRUE	Hypoparathyroidism Association	Y	Y	Y	Y	California	West	0	116555	1998	25	https://hypopara.org/
FALSE	iCAN (International Children's Advisory Network, Inc.) Research	Y	Y	Y	Y	Georgia	South	2	271114	2020	3	https://www.icanresearch.org/
TRUE	iDefine - Kleefstra Syndrome	Y	Y	Y	Y	Georgia	South	0	0	2023	0	https://www.idefine.org/
FALSE	IFAA International Foundation for Autoimmune and Autoinflammatory Arthritis	Y	Y	Y	Y	Missouri	Midwest	7	322325	2011	12	https://www.aiarthritis.org/
FALSE	Illinois Spina Bifida Association - Spina Bifida	Y	Y	Y	Y	Illinois	Midwest	14	282397	1971	52	https://i-sba.org/
FALSE	Immune Deficiency Foundation	Y	Y	Y	Y	Maryland	Northeast	44	8852448	1986	37	https://primaryimmune.org/
TRUE	INADcure Foundation	Y	Y	Y	Y	New Jersey	Northeast	0	938437	2017	6	https://www.inadcure.org/
FALSE	Incontinentia Pigmenti International Foundation	Y	Y	Y	Y	New York	Northeast	0	164151	1995	28	http://ipif.org/
TRUE	Indian Organization of Rare Diseases	Y (Confirmed on ProPublica)	Y (Not on Guidestar, Verified on ProPublica)	Y	Y	Minnesota	Midwest	N/A (Not on Guidestar, Verified on ProPublica)	N/A (Not on Guidestar, Verified on ProPublica)	2014	9	https://www.rarediseases.in/
FALSE	IndoUSrare - General Support Organization	Y	Y	Y	Y	Virginia	South	0	118231	2020	3	https://www.indousrare.org/
FALSE	Intermountain PKU and Allied Disorders Association	Y	Y	Y	Y	Utah	West	0	0	2009	14	https://ipadutah.org/
FALSE	The International Society for Mannosidosis & Related Diseases, Inc.	Y	Y	Y	Y	California	West	0	10535	1999	24	https://www.ismrd.org/
TRUE	International Autoimmune Encephalitis Society	Y	Y	Y	Y	Oregon	West	0	19955	2023	0	https://autoimmune-encephalitis.org/
FALSE	International Cystinuria Foundation	Y	Y	Y	Y	Colorado	West	0	0	2006	17	https://cystinuria.org/
TRUE	International FOP Association	Y	Y	Y	Y	Missouri	Midwest	1	3050181	1989	34	https://www.ifopa.org/
FALSE	International Foundation for Autoimmune and Autoinflammatory Arthritis	Y	Y	Y	Y	Missouri	Midwest	7	322325	2011	12	https://www.aiarthritis.org/
FALSE	International Foundation for CDKL5 Research	Y	Y	Y	Y	Missouri	Midwest	0	606589	2010	13	https://www.cdkl5.com/
FALSE	International FOXG1 Foundation	Y	Y	Y	Y	Minnesota	Midwest	0	18424	2014	9	https://foxg1.org/
FALSE	International FPIES Association	Y	Y	Y	Y	New Jersey	Northeast	0	69310	2012	11	https://www.fpies.org/
FALSE	International Neuroendocrine Cancer Alliance	Y	Y	Y	Y	Massachusetts	Northeast	0	257057	2015	8	https://incalliance.org/
TRUE	International Pemphigus & Pemphigoid Foundation	Y	Y	Y	Y	California	West	8	558222	1994	29	https://www.pemphigus.org/
FALSE	International Rett Syndrome Foundation	Y	Y	Y	Y	Ohio	Midwest	14	3669308	2000	23	https://www.rettsyndrome.org
FALSE	International Sacral Agenesis/Caudal Regression Association (iSACRA)	Y	Y	Y	Y	Virginia	South	0	6213	2014	9	https://isacra.org/
FALSE	International WAGR Syndrome Association	Y	Y	Y	Y	Maryland	Northeast	1	55811	2005	18	https://wagr.org
FALSE	International Waldenstrom’s Macroglobulinemia Foundation	Y	Y	Y	Y	Florida	South	9	4169452	2002	21	https://iwmf.com/
FALSE	IRF2BPL Foundation	Y	Y	Y	Y	California	West	0	0	2019	4	https://irf2bpl.zohosites.com/
FALSE	Jack McGovern Coats Disease Foundation	Y	Y	Y	Y	California	West	1	182603	2008	15	https://coatsdiseasefoundation.org/
FALSE	Jain Foundation - Limb Girdle Muscular Dystrophy type 2B/R2/Mioyshi Myopathy/Dysferlinopathy	Y	Y	Y	Y	Washington	West	3	3316493	2006	17	https://www.jain-foundation.org/
TRUE	Jamal’s Helping Hands - Multiple Chronic Illnesses	Y	Y	Y	Y	Maryland	Northeast	0	0	2018	5	https://www.jamalshelpinghands.org/
TRUE	Jansen de Vries Syndrome Foundation - Jansen de Vries Syndrome Foundation	Y	Y	Y	Y	Massachusetts	Northeast	0	21996	2021	2	https://jansen-devries.org/
FALSE	Jeffrey Modell Foundation	Y	Y	Y	Y	New York	Northeast	10	8819209	1987	36	http://www.info4pi.org/
FALSE	Jett Foundation	Y	Y	Y	Y	Massachusetts	Northeast	13	3528313	2001	22	https://www.jettfoundation.org/
FALSE	Jonah’s Just Begun – Sanfilippo Syndrome, Mucopolysaccharidoses (MPSIII)	Y	Y	Y	Y	New York	Northeast	0	44699	2010	13	http://jonahsjustbegun.org/
TRUE	Jordan's Guardian Angels	Y	Y	Y	Y	California	West	0	-255989	2014	9	https://jordansguardianangels.org/
FALSE	Joshua Frase Foundation	Y	Y	Y	Y	Florida	South	1	67138	1997	26	https://www.joshuafrase.org/
FALSE	Joubert Syndrome & Related Disorders Foundation	Y	Y	Y	Y	Ohio	Midwest	0	52346	2022	1	https://jsrdf.org/
FALSE	Judson’s Legacy – Krabbe’s Disease	Y	Y	Y	Y	California	West	0	0	2012	11	https://judsonslegacy.org/
FALSE	Julia’s Wings Foundation, Inc.	Y	Y	Y	Y	Connecticut	Northeast	0	82602	2014	9	https://www.juliaswings.org/
FALSE	K-T Support Group	Y	Y	Y	Y	Ohio	Midwest	0	50647	1999	24	https://k-t.org/
TRUE	Kabuki Syndrome Foundation	Y	Y	Y	Y	Illinois	Midwest	0	362899	2019	4	https://www.kabukisyndromefoundation.org/
FALSE	KAT6A Foundation	Y	Y	Y	Y	New York	Northeast	0	471106	2017	6	https://kat6a.org/
FALSE	KCNQ2 Cure	Y	Y	Y	Y	Colorado	West	0	172403	2015	8	https://www.kcnq2cure.org/
FALSE	Kennedy’s Disease Association, Inc.	Y	Y	Y	Y	California	West	0	349920	2000	23	https://www.kennedysdisease.org/
FALSE	Kids with Food Allergies	Y	Y	Y	Y	Pennsylvania	Northeast	1	229566	2004	19	https://www.kidswithfoodallergies.org/
TRUE	KIF1A.ORG	Y	Y	Y	Y	New York	Northeast	5	557417	2017	6	https://www.kif1a.org/
FALSE	KIF4A Foundation - KIF4A Associated Neurodevelopmental Syndrome (KANS)	Y	Y	Y	Y	Delaware	Northeast	0	0	2020	3	https://kif4a.org/
FALSE	Kindness for Kimberlee	Y	Y	Y	Y	Utah	West	0	0	2020	3	https://www.kindnessforkimberlee.org/
FALSE	Klippel-Trenaunay Support Group	Y	Y	Y	Y	Ohio	Midwest	0	50647	1999	24	https://k-t.org/
FALSE	Kneading Hope	Y	Y	Y	Y	California	West	0	0	2017	6	https://kneadinghope.org/
TRUE	Koolen-de Vries Syndrome Foundation	Y	Y	Y	Y	North Carolina	South	0	237465	2013	10	https://kdvsfoundation.org/
FALSE	KrabbeConnect	Y	Y	Y	Y	Minnesota	Midwest	1	201297	2018	5	https://krabbeconnect.org/
FALSE	Kruzn for a Kure Foundation	Y	Y	Y	Y	Alabama	South	2	578388	2017	6	https://kruznforakurefoundation.org
FALSE	LAL Solace, Inc.	Y	Y	Y	Y	Minnesota	Midwest	0	0	2012	11	https://laldaware.org/
FALSE	Legg Calve Perthes Foundation	Y	Y	Y	Y	Virginia	South	0	0	2018	5	https://www.guidestar.org/profile/9700620
FALSE	Leiomyosarcoma Direct Research Foundation	Y	Y	Y	Y	Oklahoma	South	0	374295	2022	1	https://www.lmsdr.org/
FALSE	LetsTalkPPCM	Y	Y	Y	Y	Texas	South	0	0	2019	4	https://letstalkppcm.org/home-1
FALSE	LGS Foundation	Y	Y	Y	Y	California	West	8	1363205	2008	15	https://www.lgsfoundation.org/
FALSE	Li-Fraumeni Syndrome Association	Y	Y	Y	Y	Massachusetts	Northeast	0	0	2014	9	https://www.lfsassociation.org/
TRUE	Life Raft Group	Y	Y	Y	Y	New Jersey	Northeast	17	1396538	2002	21	https://liferaftgroup.org/
FALSE	Lightning and Love Foundation	Y	Y	Y	Y	Colorado	West	0	0	2020	3	http://www.lightningandlove.org
FALSE	Lily’s List	Y	Y	Y	Y	Oklahoma	South	0	0	2018	5	https://www.lilyslist.org/
FALSE	Lipodystrophy United	Y	Y	Y	Y	New Mexico	West	0	0	2017	6	www.facebook.com/LipodystrophyUnited/ NOTE: This is the Facebook page. I could not find a website for them.
FALSE	Little Hercules Foundation	Y	Y	Y	Y	Ohio	Midwest	5	516558	2014	9	https://littleherculesfoundation.org/
FALSE	Little Miss Hannah Foundation	Y	Y	Y	Y	Nevada	West	0	94411	2012	11	https://littlemisshannah.org/
FALSE	Little Zebra Fund	Y	Y	Y	Y	Kentucky	South	0	90480	2021	2	https://littlezebrafund.org/
FALSE	Littlest Tumor Foundation - Neurofibromatosis	Y	Y	Y	Y	Wisconsin	Midwest	1	78711	2010	13	https://littlesttumor.org/
TRUE	Liv4TheCure	Y	Y	Y	Y	New York	Northeast	0	3268	2017	6	https://www.liv4thecure.org/
FALSE	Living LFS – Li-Fraumeni Syndrome	Y	Y	Y	Y	Illinois	Midwest	0	0	2015	8	https://livinglfs.org/
FALSE	Lowe Syndrome Association, Inc.	Y	Y	Y	Y	Illinois	Midwest	1	207028	1986	37	https://lowesyndrome.org/
FALSE	Luka the Lion Foundation – Multiple Pediatric Rare Diseases	Y	Y	Y	Y	North Carolina	South	0	0	2016	7	https://www.lukathelionfoundation.org/
TRUE	Lymphangiomatosis & Gorham’s Disease Alliance, Inc. (LGDA)	Y	Y	Y	Y	Florida	South	1	321718	2008	15	https://www.lgdalliance.org
FALSE	Lynch Syndrome International	Y	Y	Y	Y	Nevada	West	1	42378	2009	14	https://lynchcancers.com/
FALSE	M-CM Network	Y	Y	Y	Y	New York	Northeast	0	38285	2010	13	https://www.m-cm.net/
FALSE	Mackenzie’s Mission	Y	Y	Y	Y	Virginia	South	0	392048	2017	6	https://mm713.org/mission/
FALSE	MAGIC Foundation	Y	Y	Y	Y	Illinois	Midwest	8	976579	1994	29	https://www.magicfoundation.org/
TRUE	Malan Syndrome Foundation	Y	Y	Y	Y	New Jersey	Northeast	0	124861	2019	4	https://www.malansyndrome.org/
FALSE	Marfan Foundation	Y	Y	Y	Y	New York	Northeast	31	8195380	1982	41	https://www.marfan.org/
FALSE	Martin Mueller IV Achalasia Awareness Foundation, Inc.	Y	Y	Y	Y	Georgia	South	0	0	2012	11	https://www.achalasiainfo.com/
FALSE	Mason Shaffer Foundation	Y	Y	Y	Y	Pennsylvania	Northeast	0	0	2010	13	http://masonshafferfoundation.org/
TRUE	Mast Cell Hope, Inc. - Mast Cell Disease	Y	Y	Y	Y	Connecticut	Northeast	0	0	2019	4	https://www.mastcellhope.org/
FALSE	MCT8-AHDS Foundation	Y	Y	Y	Y	Wisconsin	Midwest	0	0	2017	6	https://www.mct8.info/
FALSE	MDS Foundation, Inc.	Y	Y	Y	Y	New Jersey	Northeast	9	2521375	2000	23	https://www.mds-foundation.org/
FALSE	MEBO Research, Inc.	Y	Y	Y	Y	Florida	South	0	0	2011	12	https://www.meboresearch.org/
FALSE	MECP2 Duplication Foundation	Y	Y	Y	Y	Arizona	West	0	37799	2019	4	https://mecp2d.org/
FALSE	Melanoma Research Foundation	Y	Y	Y	Y	Washington DC	Northeast	23	6918058	1996	27	https://melanoma.org/
FALSE	Melorheostosis Association	Y	Y	Y	Y	New York	Northeast	0	2706	2003	20	http://www.melorheostosis.com/
FALSE	Meningitis Foundation of America	Y	Y	Y	Y	Arizona	West	0	0	1998	25	http://www.musa.org/
TRUE	MEPAN Foundation	Y	Y	Y	Y	California	West	0	0	2019	4	https://www.mepan.org/
FALSE	Metaplastic Breast Cancer Global Alliance	Y	Y	Y	Y	New Jersey	Northeast	0	0	2017	6	https://www.mpbcalliance.org/
FALSE	MHE Coalition	Y	Y	Y	Y	Ohio	Midwest	0	0	2001	22	https://www.mhecoalition.org/
FALSE	Mickie’s Miracles	Y	Y	Y	Y	Nevada	West	0	145778	2017	6	https://mickiesmiracles.org/
FALSE	Mila’s Miracle Foundation, Inc.	Y	Y	Y	Y	Colorado	West	2	649623	2017	6	https://www.milasmiracle.org/
FALSE	Minutes Matter	Y	Y	Y	Y	North Carolina	South	0	58118	2018	5	https://minutesmatter-mcadd.org/
FALSE	Mission Massimo Foundation – Leukodystrophy	Y	Y	Y	Y	California	West	0	0	2014	9	https://missionmassimo.com/
TRUE	Mission: Cure	Y	Y	Y	Y	New York	Northeast	1	706152	2020	3	https://mission-cure.org/
TRUE	Mississippi Metabolics Foundation - Rare Genetic Metabolic Disorders / IEMs	Y	Y	Y	Y	Mississippi	South	0	0	2020	3	https://www.msmetabolics.org/
FALSE	Mitchell Thorp Foundation	Y	Y	Y	Y	California	West	0	771570	2010	13	https://www.mitchellthorp.org/
FALSE	MitoAction	Y	Y	Y	Y	Michigan	Midwest	3	415000	2005	18	https://www.mitoaction.org/
FALSE	MLD Foundation	Y	Y	Y	Y	Oregon	West	0	78235	2003	20	https://mldfoundation.org/
FALSE	Mo Songs for Kerry	Y	Y	Y	Y	Pennsylvania	Northeast	0	0	2015	8	http://www.mosongsforkerry.org/
FALSE	Moebius Syndrome Foundation	Y	Y	Y	Y	Colorado	West	2	358125	1994	29	https://moebiussyndrome.org/
FALSE	Morgan Leary Vaughan Fund, Inc.	Y	Y	Y	Y	Connecticut	Northeast	0	0	2014	9	https://morgansfund.org/
FALSE	Mowat-Wilson Syndrome Foundation	Y	Y	Y	Y	Nevada	West	0	147682	2014	9	https://mowat-wilson.org/
FALSE	Moyamoya Foundation Co - Moyamoya Disease	Y	Y	Y	Y	Connecticut	Northeast	0	0	2019	4	https://moyamoya-foundation.org/
FALSE	MPN Research Foundation	Y	Y	Y	Y	Illinois	Midwest	8	3895930	2000	23	https://www.mpnresearchfoundation.org/
FALSE	MSA NJ	Y	Y	Y	Y	New Jersey	Northeast	0	0	2015	8	http://www.msanj.org/
FALSE	MSUD Family Support	Y	Y	Y	Y	Ohio	Midwest	0	26625	1994	29	https://msud-support.org/donations-2/
FALSE	MTM-CNM Family Connection, Inc.	Y	Y	Y	Y	Massachusetts	Northeast	0	0	2014	9	http://www.mtm-cnm.org/
TRUE	Mucolipidosis Type IV Foundation, Inc. (ML4Fdn)	Y	Y	Y	Y	Georgia	South	2	860271	2012	11	http://ml4.org/
TRUE	Muscular Dystrophy Association	Y	Y	Y	Y	Illinois	Midwest	231	63227837	1952	71	https://www.mda.org/
FALSE	Muscular Dystrophy Family Foundation Muscular Dystrophy	Y	Y	Y	Y	Indiana	Midwest	3	469590	1960	63	https://www.mdff.org/
FALSE	My PKU Awareness Foundation	Y	Y	Y	Y	Texas	South	0	3371	2017	6	https://www.mypkuaf.org/
TRUE	Myasthenia Gravis Foundation of America, Inc.	Y	Y	Y	Y	Massachusetts	Northeast	11	4388529	1954	69	https://myasthenia.org/
FALSE	Myasthenia Gravis Hope Foundation	Y	Y	Y	Y	Florida	South	0	0	2017	6	https://mghope.org/
FALSE	Myhre Syndrome Foundation	Y	Y	Y	Y	Texas	South	1	136487	2019	4	https://www.myhresyndrome.org/
FALSE	Myocarditis Foundation	Y	Y	Y	Y	Texas	South	2	357063	2005	18	https://www.myocarditisfoundation.org/
FALSE	Myositis Association	Y	Y	Y	Y	Maryland	Northeast	8	1317262	1993	30	https://www.myositis.org/
TRUE	Myositis Support and Understanding Association	Y	Y	Y	Y	Delaware	Northeast	0	444144	2015	8	https://understandingmyositis.org/
FALSE	Myotonic Dystrophy Foundation	Y	Y	Y	Y	California	West	5	2774035	2007	16	https://www.myotonic.org/
FALSE	Narcolepsy Network	Y	Y	Y	Y	Washington	West	2	395403	1990	33	https://narcolepsynetwork.org/
FALSE	Nathan's Battle Foundation	Y	Y	Y	Y	Indiana	Midwest	0	0	2000	23	https://nathansbattle.com/
FALSE	National Adrenal Diseases Foundation	Y	Y	Y	Y	Massachusetts	Northeast	4	225121	1990	33	https://www.nadf.us/
FALSE	National Ataxia Foundation	Y	Y	Y	Y	Minnesota	Midwest	17	4581188	1974	49	https://www.ataxia.org/
FALSE	National Brain Tumor Society	Y	Y	Y	Y	Massachusetts	Northeast	51	13224585	1994	29	https://braintumor.org/
FALSE	National CMV Foundation	Y	Y	Y	Y	Florida	South	3	280538	2015	8	https://www.nationalcmv.org/
FALSE	National Eosinophilia Myalgia Syndrome Network	Y	Y	Y	Y	Indiana	Midwest	0	850	1996	27	https://www.nemsn.org/
TRUE	National Foundation for Ectodermal Dysplasias	Y	Y	Y	Y	Illinois	Midwest	8	1493211	1983	40	https://www.nfed.org/
FALSE	National Fragile X Foundation	Y	Y	Y	Y	Washington DC	Northeast	8	3240795	1983	40	https://fragilex.org/
FALSE	National Gaucher Foundation	Y	Y	Y	Y	Maryland	Northeast	2	1158205	1984	39	https://gaucherdisease.org/
FALSE	National Hemophilia Foundation	Y	Y	Y	Y	Oklahoma	South	1	254768	1954	69	hemophilia.org
FALSE	National LeioMyoSarcoma Foundation	Y	Y	Y	Y	Colorado	West	0	264822	2002	21	https://nlmsf.org/
FALSE	National Lymphedema Network	Y	Y	Y	Y	New York	Northeast	1	611854	1990	33	https://lymphnet.org/
FALSE	National Median Arcuate Ligament Syndrome Foundation, Inc.	Y	Y	Y	Y	Massachusetts	Northeast	0	0	2018	5	https://www.malsfoundation.org/
FALSE	National MPS Society, Inc.	Y	Y	Y	Y	North Carolina	South	10	1837186	1986	37	https://mpssociety.org/
TRUE	National Neutropenia Network	Y	Y	Y	Y	West Virginia	South	2	52000	1995	28	https://neutropenianet.org/
FALSE	National Niemann-Pick Disease Foundation, Inc.	Y	Y	Y	Y	Wisconsin	Midwest	3	556671	1993	30	https://nnpdf.org/
FALSE	National Organization for Albinism and Hypopigmentation (NOAH)	Y	Y	Y	Y	New Hampshire	Northeast	1	589541	1985	38	https://www.albinism.org/
TRUE	National Organization of Disorders of the Corpus Callosum (NODCC) - Disorders of the Corpus Callosum	Y	Y	Y	Y	California	West	0	339472	2003	20	https://nodcc.org/
FALSE	National PKU Alliance	Y	Y	Y	Y	New York	Northeast	8	2213963	2009	14	https://www.npkua.org/
TRUE	National PKU News	Y	Y	Y	Y	New Jersey	Northeast	2	844372	1994	29	https://pkunews.org/
FALSE	National Scleroderma Foundation	Y	Y	Y	Y	Massachusetts	Northeast	33	6915898	1985	38	scleroderma.org
FALSE	National Spasmodic Dysphonia Association	Y	Y	Y	Y	Illinois	Midwest	3	0	1990	33	https://dysphonia.org/
FALSE	National Stem Cell Foundation	Y	Y	Y	Y	Kentucky	South	4	1865601	2005	18	https://nationalstemcellfoundation.org
FALSE	National Tay-Sachs and Allied Diseases Association, Inc.	Y	Y	Y	Y	Massachusetts	Northeast	7	1253108	1959	64	https://www.ntsad.org/
FALSE	National Urea Cycle Disorders Foundation	Y	Y	Y	Y	California	West	1	96373	1996	27	http://www.nucdf.org/index.htm
TRUE	NBIA Disorders Association	Y	Y	Y	Y	California	West	2	276389	1997	26	https://nbiadisorders.org/
TRUE	NEC Society	Y	Y	Y	Y	California	West	5	651593	2014	9	https://necsociety.org/
FALSE	NEHI Research Foundation	Y	Y	Y	Y	Oklahoma	South	0	122142	2018	5	https://www.nehiresearch.org/
TRUE	NephCure Kidney International Foundation	Y	Y	Y	Y	Pennsylvania	Northeast	23	4495178	2001	22	https://nephcure.org/
FALSE	Neuroendocrine Tumor Research Foundation	Y	Y	Y	Y	Massachusetts	Northeast	9	3075371	2005	18	https://netrf.org/
FALSE	Neurofibromatosis Midwest	Y	Y	Y	Y	Illinois	Midwest	6	220690	1993	30	https://www.nfmidwest.org/
FALSE	Neurofibromatosis Network	Y	Y	Y	Y	Illinois	Midwest	5	548640	1990	33	https://www.nfnetwork.org/
TRUE	Neurofibromatosis Northeast	Y	Y	Y	Y	Massachusetts	Northeast	9	616977	1989	34	https://nfnortheast.org/
FALSE	Neuromuscular Disease Foundation	Y	Y	Y	Y	California	West	5	442823	2007	16	https://curegnem.org/
FALSE	Nevus Outreach, Inc.	Y	Y	Y	Y	Arkansas	South	2	181966	1997	26	https://www.nevus.org/
FALSE	New Hope Research Foundation	Y	Y	Y	Y	Minnesota	Midwest	0	736043	2007	16	http://newhoperesearch.org/
FALSE	Newborn Foundation	Y	Y	Y	Y	Minnesota	Midwest	1	108226	2011	12	http://www.newbornfoundation.org/
FALSE	Next Step Fund	Y	Y	Y	Y	Massachusetts	Northeast	9	1170719	2001	22	https://www.nextstepnet.org/
FALSE	NF2BioSolutions	Y	Y	Y	Y	Pennsylvania	Northeast	0	418620	2018	5	https://nf2biosolutions.org/
FALSE	NGLY1.org	Y	Y	Y	Y	Utah	West	0	52295	2015	8	https://www.ngly1.org/
FALSE	NICER Foundation	Y	Y	Y	Y	Maryland	Northeast	0	0	2015	8	https://nicer.ngo/
FALSE	Niemann Pick Research Foundation	Y	Y	Y	Y	Wisconsin	Midwest	3	556671	1993	30	https://nnpdf.org/
FALSE	No Baby Blisters	Y	Y	Y	Y	North Carolina	South	4	2033025	2017	6	https://nobabyblisters.org/
FALSE	Noah’s Hope-Hope 4 Bridget Foundation	Y	Y	Y	Y	Illinois	Midwest	0	92475	2015	8	https://hope4bridget.com/
FALSE	Nontuberculous Mycobacteria Info & Research (NTM Info & Research, Inc.)	Y	Y	Y	Y	Florida	South	1	471183	2005	18	https://ntminfo.org
FALSE	Noonan Syndrome Foundation	Y	Y	Y	Y	Missouri	Midwest	0	93656	2013	10	https://www.teamnoonan.org/
FALSE	NORD’s™ Rare Cancer Coalition (RCC)	Y	Y	Y	Y	Massachusetts	Northeast	123	59872383	1989	34	https://rarediseases.org/
FALSE	NR2F1 Foundation	Y	Y	Y	Y	Michigan	Midwest	0	155254	2019	4	https://nr2f1.org/
FALSE	NUBPL Foundation	Y	Y	Y	Y	Kentucky	South	0	0	2016	7	http://www.nubpl.org/
TRUE	Ocular Melanoma Foundation	Y	Y	Y	Y	Washington DC	Northeast	0	178864	2005	18	http://www.ocularmelanoma.org/
FALSE	Oley Foundation	Y	Y	Y	Y	New York	Northeast	11	713451	1984	39	https://oley.org/
TRUE	Oligo Nation	Y	Y	Y	Y	California	West	2	978352	2014	9	https://oligonation.org/
FALSE	OMSLife Foundation	Y	Y	Y	Y	Texas	South	0	57100	2012	11	https://omslifefoundation.org/
FALSE	One Rare	Y	Y	Y	Y	Massachusetts	Northeast	0	121195	2019	4	https://onerare.org/
TRUE	Organic Acidemia Association	Y	Y	Y	Y	Minnesota	Midwest	1	109117	1991	32	https://www.oaanews.org/
FALSE	Osteogenesis Imperfecta Foundation	Y	Y	Y	Y	Maryland	Northeast	11	2112061	1970	53	https://oif.org/
FALSE	Osteopetrosis Society	Y	Y	Y	Y	New Jersey	Northeast	0	0	2014	9	http://www.osteopetrosis.org/
FALSE	Ostomy 2-1-1 Inc. - Ostomy, Short Gut, Short Bowel	Y	Y	Y	Y	Connecticut	Northeast	0	0	2020	3	https://www.ostomy211.org/
FALSE	Our Odyssey	Y	Y	Y	Y	Massachusetts	Northeast	1	41065	2019	4	https://ourodyssey.org/
FALSE	Oxalosis and Hyperoxaluria Foundation	Y	Y	Y	Y	New York	Northeast	3	936432	1994	29	https://www.ohf.org/ohf-home
TRUE	Pachyonychia Congenita Project	Y	Y	Y	Y	Utah	West	1	654819	2004	19	https://www.pachyonychia.org/
FALSE	Pancreatic Cancer Action Network	Y	Y	Y	Y	California	West	191	52930843	1999	24	https://www.pancan.org/
FALSE	PANDAS Network	Y	Y	Y	Y	California	West	1	170238	2013	10	https://pandasnetwork.org/
FALSE	Parent Project Muscular Dystrophy	Y	Y	Y	Y	Washington DC	Northeast	25	10753014	1994	29	https://www.parentprojectmd.org/
FALSE	Parents of Infants and Children with Kernicterus (PICK)	Y	Y	Y	Y	Kansas	Midwest	0	137669	2013	10	https://pic-k.org/
FALSE	Pathways for Rare and Orphan Studies (PROS)	Y	Y	Y	Y	California	West	0	795	2012	11	https://prosfoundation.org/
FALSE	PBCers Organization	Y	Y	Y	Y	New York	Northeast	0	113621	2000	23	https://pbcers.org/
TRUE	PCD Foundation	Y	Y	Y	Y	New York	Northeast	3	1109263	2004	19	https://pcdfoundation.org/
TRUE	PCDH19 Alliance	Y	Y	Y	Y	California	West	0	41709	2012	11	https://www.pcdh19info.org/
FALSE	Pediatric Brain Foundation	Y	Y	Y	Y	Missouri	Midwest	0	9297	2001	22	https://pediatricbrainfoundation.org/
FALSE	Pediatric Hydrocephalus Foundation	Y	Y	Y	Y	New Jersey	Northeast	1	168214	2009	14	http://www.hydrocephaluskids.org/wordpress/
FALSE	Pericarditis Alliance	Y	Y	Y	Y	New York	Northeast	0	56835	2021	2	https://pericarditisalliance.org/
FALSE	Peripheral Nerve Society	Y	Y	Y	Y	Minnesota	Midwest	0	1356001	1985	38	https://www.pnsociety.com/i4a/pages/index.cfm?pageid=1
FALSE	Perthes Kids Foundation	Y	Y	Y	Y	California	West	0	73221	2015	8	http://www.pertheskids.org/
FALSE	PHACE Syndrome Community	Y	Y	Y	Y	Georgia	South	0	47656	2013	10	https://www.phacesyndromecommunity.org/
FALSE	Phelan-McDermid Syndrome Foundation	Y	Y	Y	Y	Florida	South	10	853648	2003	20	https://pmsf.org/
FALSE	Pheo Para Alliance	Y	Y	Y	Y	Virginia	South	1	195379	2009	14	https://pheopara.org/
FALSE	Pitt Hopkins Research Foundation	Y	Y	Y	Y	Massachusetts	Northeast	1	923115	2013	10	https://pitthopkins.org/
FALSE	Pituitary Network Association	Y	Y	Y	Y	California	West	5	220699	1993	30	https://pituitary.org/
FALSE	PKD Foundation	Y	Y	Y	Y	Missouri	Midwest	31	18472948	1982	41	https://pkdcure.org/
FALSE	PKS Kids	Y	Y	Y	Y	Wisconsin	Midwest	0	90788	2007	16	https://www.pkskids.net/
FALSE	Plan for Rare Foundation	Y	Y	Y	Y	New York	Northeast	0	0	2014	9	http://plan4rare.org/
TRUE	Platelet Disorder Support Association	Y	Y	Y	Y	Ohio	Midwest	8	1850328	1999	24	https://www.pdsa.org/
FALSE	PMG Awareness Organization, Inc.	Y	Y	Y	Y	California	West	0	54232	2017	6	https://pmgawareness.org/
FALSE	PMP Pals Network	Y	Y	Y	Y	Texas	South	0	0	2015	8	https://pmppals.net/
FALSE	Pompe Alliance	Y	Y	Y	Y	Ohio	Midwest	0	0	2022	1	https://www.pompealliance.com/
FALSE	Pompe Warrior Foundation	Y	Y	Y	Y	Minnesota	Midwest	0	40859	2018	5	https://www.pompewarriorfoundation.com/
FALSE	Potocki-Lupski Syndrome Outreach Foundation, Inc	Y	Y	Y	Y	Texas	South	0	0	2016	7	https://ptlsfoundation.org/
FALSE	Prader-Willi California Foundation	Y	Y	Y	Y	California	West	2	195438	1980	43	https://pwcf.org/
FALSE	Prader-Willi Syndrome Association (USA)	Y	Y	Y	Y	Florida	South	17	2242320	1977	46	https://www.pwsausa.org/
TRUE	PRISMS (Parents & Researchers Interested in Smith-Magenis Syndrome)	Y	Y	Y	Y	Virginia	South	1	358976	2000	23	https://www.prisms.org/
FALSE	Progeria Research Foundation	Y	Y	Y	Y	Massachusetts	Northeast	15	1793850	1999	24	https://www.progeriaresearch.org/
TRUE	Progressive Familial Intrahepatic Cholestasis Advocacy and Resource Network, Inc.	Y	Y	Y	Y	Kentucky	South	4	270986	2018	5	https://www.pfic.org/
FALSE	Project Alive - Hunter Syndrome or Mucopolysaccharidosis/MPS II	Y	Y	Y	Y	Florida	South	1	364179	2015	8	https://projectalive.org/
TRUE	Project ALS	Y	Y	Y	Y	Maryland	Northeast	3	3596233	1998	25	https://projectals.org
TRUE	PRP Alliance – Pityriasis Rubra Pilaris	Y	Y	Y	Y	Texas	South	0	0	2015	8	https://prpalliance.com/
TRUE	PSC Partners Seeking a Cure	Y	Y	Y	Y	Colorado	West	11	2207381	2005	18	https://pscpartners.org/
TRUE	PTEN Hamartoma Tumor Syndrome Foundation	Y	Y	Y	Y	Alabama	South	0	61272	2014	9	https://ptenfoundation.org/
TRUE	PAP (Pulmonary Alveolar Proteinosis) Foundation, Inc.	Y	Y	Y	Y	Ohio	Midwest	0	141863	2005	18	https://www.papfoundation.org/
FALSE	Pulmonary Fibrosis Foundation	Y	Y	Y	Y	Illinois	Midwest	41	11007903	2000	23	https://www.pulmonaryfibrosis.org/
FALSE	Pulmonary Hypertension Association	Y	Y	Y	Y	Maryland	Northeast	40	6298792	1999	24	https://phassociation.org/
FALSE	PURA Syndrome Foundation	Y	Y	Y	Y	Maine	Northeast	0	69881	2016	7	https://www.purasyndrome.org/
FALSE	Putting Rare Diseases Patients First!	Y	Y	Y	Y	California	West	0	0	2014	9	https://www.puttingrarediseasespatientsfirst.org/
FALSE	Rare & Undiagnosed Network	Y	Y	Y	Y	Utah	West	0	0	2015	8	https://rareundiagnosed.org/
FALSE	Rare Cancer Research Foundation	Y	Y	Y	Y	North Carolina	South	0	37638	2014	9	https://rarecancer.org/
FALSE	Rare Disease Innovations Institute	Y	Y	Y	Y	North Carolina	South	1	92552	2020	3	https://rdii.org/
FALSE	Rare Genomics Institute	Y	Y	Y	Y	California	West	3	54684	2023	0	https://www.raregenomics.org/
FALSE	Rare Kids Network	Y	Y	Y	Y	Virginia	South	0	0	2017	6	https://www.rarekidsnetwork.org/
FALSE	Rare New England	Y	Y	Y	Y	Massachusetts	Northeast	0	109303	2016	7	https://www.rarenewengland.org/
FALSE	Rare Science	Y	Y	Y	Y	California	West	0	14612	2015	8	https://www.rarescience.org/
FALSE	Rare Village Foundation	Y	Y	Y	Y	Texas	South	0	1374746	2020	3	https://rarevillage.org/
FALSE	Rare-X	Y	Y	Y	Y	Washington DC	Northeast	2	1701050	2019	4	https://rare-x.org/
FALSE	RareKC	Y	Y	Y	Y	Kansas	Midwest	0	19010	2018	5	https://rarekc.org/
TRUE	RASopathies Network USA	Y	Y	Y	Y	California	West	0	27615	2011	12	https://rasopathiesnet.org/
TRUE	Raymond A. Wood Foundation - Hypothalamic-Pituitary Brain Tumor Survivors	Y	Y	Y	Y	Maryland	Northeast	1	380449	2017	6	https://www.rawoodfoundation.org/contact
FALSE	Recurrent Meningitis Association	Y	Y	Y	Y	Idaho	West	0	0	2017	6	https://recurrentmeningitis.org/
TRUE	Recurrent Respiratory Papillomatosis Foundation	Y	Y	Y	Y	New Jersey	Northeast	0	305788	1993	30	https://rrpf.org/
FALSE	Reflex Sympathetic Dystrophy Syndrome Association (RSDSA)	Y	Y	Y	Y	Connecticut	Northeast	4	606080	1987	36	https://rsds.org/
FALSE	Relapsing Polychondritis Awareness and Support Foundation	Y	Y	Y	Y	New York	Northeast	0	1006610	2014	9	https://polychondritis.org/
TRUE	Remember The Girls	Y	Y	Y	Y	New Jersey	Northeast	1	30053	2017	6	https://www.rememberthegirls.org/
FALSE	Rett Syndrome Research Trust	Y	Y	Y	Y	Connecticut	Northeast	8	7097993	2008	15	https://reverserett.org/
FALSE	Ring14 USA	Y	Y	Y	Y	Texas	South	0	68254	2012	11	https://ring14usa.com/
FALSE	Rothmund-Thomson Syndrome Foundation	Y	Y	Y	Y	Virginia	South	0	77171	2010	13	https://www.rtsplace.org
TRUE	RUNX1 Research Program	Y	Y	Y	Y	California	West	6	670719	2017	6	https://www.runx1-fpd.org/
FALSE	Ryan Wersten MIOP Foundation	Y	Y	Y	Y	New York	Northeast	0	0	2008	15	https://www.curemiop.org/
TRUE	RYR-1 Foundation	Y	Y	Y	Y	Pennsylvania	Northeast	3	411112	2017	6	https://www.ryr1.org/
FALSE	Salla Treatment and Research Foundation	Y	Y	Y	Y	New York	Northeast	0	66946	2018	5	https://www.sallaresearch.org/
FALSE	Sam Day Foundation	Y	Y	Y	Y	Oregon	West	2	530357	2018	5	https://samdayfoundation.org/
FALSE	Sanford Research	Y	Y	Y	Y	South Dakota	Midwest	6	7792163	2011	12	https://research.sanfordhealth.org
TRUE	Sara’s Cure (Clear Cell Sarcoma Foundation)	Y	Y	Y	Y	South Carolina	South	2	99906	2018	5	https://sarascure.org/
FALSE	Sarcoma Foundation of America	Y	Y	Y	Y	Washington DC	Northeast	13	3674023	2001	22	https://www.curesarcoma.org/
TRUE	SATB2 Gene Foundation	Y	Y	Y	Y	Georgia	South	0	82577	2018	5	https://satb2gene.org/
FALSE	Save Sight Now (Foundation Fighting Blindness)	Y	Y (Not on Guidestar, Extension of Tax-Deductible Foundation Fighting Blindness)	Y	Y	California	West	N/A (Not on Guidestar, Extension of Tax-Deductible Foundation Fighting Blindness)	N/A (Not on Guidestar, Extension of Tax-Deductible Foundation Fighting Blindness)	2019	4	https://www.savesightnow.org/our-mission
FALSE	SBS Cure Project	Y	Y (not officially ruled in Guidestar until 2023)	Y	Y	California	West	0	48000	2023	0	https://sbscp.org/
FALSE	SCAD Alliance	Y	Y	Y	Y	Virginia	South	0	58942	2014	9	https://scadalliance.org/
FALSE	Scheuermann's Disease Fund	Y	Y	Y	Y	Pennsylvania	Northeast	0	29496	2018	5	https://www.sdfund1.org/
FALSE	Scleroderma Research Foundation	Y	Y	Y	Y	California	West	6	5892738	1987	36	https://srfcure.org/
FALSE	SETBP1 Society	Y	Y	Y	Y	Texas	South	0	0	2017	6	https://www.setbp1.org/
FALSE	Severe Combined Immune Deficiency (SCID) Angels for Life Foundation	Y	Y	Y	Y	Florida	South	1	150475	2008	15	http://www.scidangelsforlife.com/
TRUE	Shwachman-Diamond Syndrome Alliance - Shwachman-Diamond Syndrome	Y	Y	Y	Y	Massachusetts	Northeast	1	336751	2020	3	https://www.sdsalliance.org/adult-sds-patients
FALSE	Shwachman-Diamond Syndrome Foundation	Y	Y	Y	Y	Kentucky	South	0	65663	1995	28	https://shwachman-diamond.org/
FALSE	Sick Cells	Y	Y	Y	Y	Illinois	Midwest	3	583647	2017	6	https://sickcells.org/
FALSE	Sickle Cell 101	Y	Y	Y	Y	California	West	2	246717	2016	7	https://www.sc101.org/
FALSE	Sickle Cell Association of Houston, Inc.	Y	Y	Y	Y	Texas	South	2	222453	2015	8	https://www.sicklecellhouston.org
FALSE	Sickle Cell Association of Texas Marc Thomas Foundation	Y	Y	Y	Y	Texas	South	19	759512	2000	23	https://www.sicklecelltx.org/
FALSE	Sickle Cell Consortium	Y	Y	Y	Y	Georgia	South	6	686666	2015	8	https://sicklecellconsortium.org/
FALSE	Sickle Cell Disease Association of America, Inc.	Y	Y	Y	Y	Maryland	Northeast	5	1104795	1972	51	https://www.sicklecelldisease.org/
TRUE	Siegel Rare Neuroimmune Association	Y	Y	Y	Y	Pennsylvania	Northeast	7	1218351	1997	26	https://wearesrna.org/
FALSE	Sisters' Hope Foundation for Hereditary Diffuse Leukoencephalopathy	Y	Y	Y	Y	Pennsylvania	Northeast	2	152066	2021	2	https://sistershopefoundation.com/
FALSE	Sjögren's Foundation	Y	Y	Y	Y	Virginia	South	16	2943480	1986	37	https://www.sjogrens.org/
TRUE	SLC6A1 Connect	Y	Y	Y	Y	Texas	South	0	944773	2018	5	https://slc6a1connect.org/
FALSE	SMC1A Foundation - SMC1A Loss-of-function Epilepsy	Y	Y	Y	Y	California	West	0	2070	2019	4	https://smc1a-epilepsy.org/
TRUE	Smith-Kingsmore Syndrome Foundation	Y	Y	Y	Y	Ohio	Midwest	0	655714	2020	3	https://smithkingsmore.org/
TRUE	Smith-Lemli-Opitz/Rsh Foundation	Y	Y	Y	Y	North Dakota	Midwest	2	59374	1991	32	https://www.smithlemliopitz.org/
FALSE	SMS Research Foundation	Y	Y	Y	Y	Connecticut	Northeast	1	268855	2010	13	https://www.smsresearchfoundation.org/contact-us/
TRUE	Snyder-Robinson Foundation	Y	Y	Y	Y	Virginia	South	2	193587	2014	9	https://snyder-robinson.org/
FALSE	Soft Bones, Inc.: The US Hypophosphatasia Foundation	Y	Y	Y	Y	New Jersey	Northeast	7	577885	2010	13	https://softbones.org/
FALSE	Sophias Cure, Inc.	Y	Y	Y	Y	New York	Northeast	0	5	2010	13	http://sophiascure.org, https://www.linkedin.com/company/the-sophia's-cure-foundation/about/
TRUE	Sophies Hope Foundation, Inc.	Y	Y	Y	Y	Massachusetts	Northeast	0	252400	2020	3	https://sophieshopefoundation.org/
TRUE	Spastic Paraplegia Foundation	Y	Y	Y	Y	Missouri	Midwest	0	1249081	2002	21	https://sp-foundation.org/
FALSE	SPG15 Research Foundation - SPG15	Y	Y	Y	Y	Massachusetts	Northeast	0	0	2019	4	https://www.spg15researchfoundation.org/
FALSE	Spina Bifida Association	Y	Y	Y	Y	Virginia	South	16	2183431	1973	50	https://www.spinabifidaassociation.org/
TRUE	Spinal CSF Leak Foundation	Y	Y	Y	Y	Washington	West	1	222273	2014	9	https://spinalcsfleak.org/
FALSE	SSADH Association (Succinic Semialdehyde Dehydrogenase Deficiency)	Y	Y	Y	Y	Wisconsin	Midwest	0	163137	2013	10	https://www.ssadh.net/
FALSE	Stevens Johnson Syndrome Foundation	Y	Y	Y	Y	Colorado	West	0	0	1998	25	http://www.sjsupport.org/
FALSE	Stop ALD Foundation	Y	Y	Y	Y	Texas	South	0	0	2002	21	http://www.stopald.org/
FALSE	Stronger Than Sarcoidosis	Y	Y (Not on Guidestar, Found on Apollo)	Y	Y	New York	Northeast	N/A (Not on Guidestar, Found on Apollo)	N/A (Not on Guidestar, Found on Apollo)	2021 (Founding Year Listed, Ruling Not Found)	#VALUE!	https://www.strongerthansarcoidosis.org/
TRUE	STXBP1 Foundation	Y	Y	Y	Y	North Carolina	South	0	1830890	2017	6	https://www.stxbp1disorders.org/
FALSE	Sudden Unexplained Death In Childhood (SUDC) Foundation	Y	Y	Y	Y	New Jersey	Northeast	10	1136180	2014	9	https://sudc.org/
FALSE	Super Kids: Mission Zero Inc.	Y	Y	Y	Y	Indiana	Midwest	0	0	2017	6	https://www.superkidsmissionzero.org/
FALSE	Super T’s Mast Cell Foundation	Y	Y	Y	Y	Pennsylvania	Northeast	0	0	2017	6	https://supertmastcell.org/
TRUE	Superficial Siderosis Research Alliance, Inc.	Y	Y	Y	Y	Wisconsin	Midwest	0	73648	2019	4	https://ssra.livingwithss.com
FALSE	Support Organization for Trisomy 18, 13 & Related Diseases	Y	Y	Y	Y	New York	Northeast	0	116278	1981	42	https://trisomy.org/new-here/
FALSE	Supporters of Families with Sickle Cell Disease, Inc.	Y	Y	Y	Y	Oklahoma	South	2	663494	2010	13	https://sicklecelloklahoma.org
FALSE	Sweet Nectar Society	Y	Y	Y	Y	California	West	2	20891	2013	10	https://sweetnectarsociety.org/
FALSE	SynGap Research Fund - SynGap	Y	Y	Y	Y	California	West	0	2189895	2019	4	https://www.syngapresearchfund.org/
FALSE	Systemic JIA Foundation	Y	Y	Y	Y	Ohio	Midwest	0	192569	2018	5	https://www.systemicjia.org/
FALSE	TANGO2 Research Foundation	Y	Y	Y	Y	Connecticut	Northeast	2	451923	2018	5	https://tango2research.org/
FALSE	TargetCancer Foundation	Y	Y	Y	Y	Massachusetts	Northeast	3	510511	2009	14	https://www.targetcancerfoundation.org/
FALSE	Tarlov Cyst Disease Foundation	Y	Y	Y	Y	Tennessee	South	1	23747	2007	16	https://www.tarlovcystfoundation.org
TRUE	Tatton Brown Rahman Syndrome Community	Y	Y	Y	Y	New York	Northeast	2	165360	2017	6	https://tbrsyndrome.org
FALSE	Taylor’s Tale	Y	Y	Y	Y	North Carolina	South	0	99607	2009	14	https://taylorstale.org
TRUE	T.E.A.M. 4 Travis (Together Ending Asplenia Mortality)	Y	Y	Y	Y	Arizona	West	0	0	2019	4	http://www.team4travis.org
FALSE	Team Impact	Y	Y	Y	Y	Massachusetts	Northeast	53	7379504	2011	12	https://www.teamimpact.org/
FALSE	Team Joseph - Duchenne	Y	Y	Y	Y	Michigan	Midwest	5	1124356	2011	12	https://www.teamjoseph.org/
TRUE	Team Telomere, Inc.	Y	Y	Y	Y	Idaho	West	2	168432	2009	14	https://teamtelomere.org/
FALSE	Team Titin	Y	Y	Y	Y	New Jersey	Northeast	0	77331	2022	1	https://titinmyopathy.com/
FALSE	Tennessee PKU Foundation	Y	Y	Y	Y	Tennessee	South	0	67361	2007	16	http://tennesseepku.org/
TRUE	Tess Research Foundation	Y	Y	Y	Y	California	West	3	610734	2015	8	https://www.tessresearch.org/
FALSE	The 22q Family Foundation – 22q11.2 deletion, DiGeorge Syndrome, VCFS	Y	Y	Y	Y	Colorado	West	0	195590	2016	7	https://22qfamilyfoundation.org
FALSE	The Akari Foundation - Duchenne Muscular Dystrophy	Y	Y	Y	Y	Texas	South	0	191078	2017	6	https://theakarifoundation.org/home/
FALSE	The APS Type 1 Foundation	Y	Y	Y	Y	New York	Northeast	0	110086	2014	9	https://apstype1.org/
FALSE	The ARM Foundation - The ARM Foundation	Y	Y	Y	Y	Maryland	Northeast	3	493318	2013	10	https://www.thearmfoundation.org/
FALSE	The Avalon Foundation	Y	Y	Y	Y	Ohio	Midwest	0	0	2017	6	https://kidscaringforkids.org/how-to-help/
FALSE	The Bonnell Foundation: Living with Cystic Fibrosis	Y	Y	Y	Y	Michigan	Midwest	1	185522	2011	12	https://thebonnellfoundation.org/
FALSE	The Boston International Turner Syndrome Summit	Y	Y	Y	Y	Massachusetts	Northeast	0	0	2018	5	http://bitssummit.org/pages/contact.html
TRUE	The Bow Foundation	Y	Y	Y	Y	Virginia	South	0	255897	2017	6	https://gnao1.org/
FALSE	The Brain Recovery Project	Y	Y	Y	Y	California	West	3	320621	2011	12	https://www.brainrecoveryproject.org/
FALSE	The Burning Limb Foundation	Y	Y	Y	Y	Texas	South	0	1338906	2017	6	https://burninglimb.com/
FALSE	The Calliope Joy Foundation	Y	Y	Y	Y	Pennsylvania	Northeast	1	223118	2015	8	https://www.thecalliopejoyfoundation.org/
TRUE	The Champ Foundation	Y	Y	Y	Y	North Carolina	South	0	473565	2016	7	https://www.thechampfoundation.org/
FALSE	The CHARGE Syndrome Foundation	Y	Y	Y	Y	Illinois	Midwest	4	502106	1993	30	https://www.chargesyndrome.org/
FALSE	The Charles E. Holman Morgellons Disease Foundation	Y	Y	Y	Y	Texas	South	0	23079	2007	16	https://thecehf.org/
FALSE	The Chromosome 18 Registry & Research Society	Y	Y	Y	Y	Texas	South	8	511945	1990	33	https://www.chromosome18.org/
FALSE	The Cilly Cell Project	Y	Y	Y	Y	Georgia	South	0	0	2017	6	https://www.totallyhealednetwork.org/
FALSE	The Coalition Against Pediatric Pain	Y	Y	Y	Y	Massachusetts	Northeast	0	19973	2012	11	https://tcapp.org/
FALSE	The Conley Cushing’s Disease Fund	Y	Y (Not on Guidestar, Extension of Tax-Deductible Foundation for Enhancing Communities)	Y	Y	Pennsylvania	Northeast	N/A (Not on Guidestar, Extension of Tax-Deductible Foundation for Enhancing Communities)	N/A (Not on Guidestar, Extension of Tax-Deductible Foundation for Enhancing Communities)	2014	9	https://www.kickcushings.com/
FALSE	The Cure Tay-Sachs Foundation	Y	Y	Y	Y	Arizona	West	1	448202	2007	16	http://curetay-sachs.org
FALSE	The Dent Disease Foundation	Y	Y	Y	Y	Utah	West	0	89112	2013	10	https://dentdisease.org
TRUE	The DRESS Syndrome Foundation	Y	Y	Y	Y	Virginia	South	0	0	2020	3	https://www.dresssyndromefoundation.org/
TRUE	The E WE Foundation	Y	Y	Y	Y	Alabama	South	0	0	2019	4	https://theewefoundation.org/
FALSE	The Project FAVA	Y	Y	Y	Y	California	West	0	0	2018	5	https://www.projectfava.org/
FALSE	The FD/MAS Alliance	Y	Y	Y	Y	Maryland	Northeast	3	282768	2005	18	https://fdmasalliance.org/
FALSE	The Genesis Foundation for Children	Y	Y	Y	Y	Massachusetts	Northeast	6	1035084	1982	41	https://thegenesisfoundation.org/
FALSE	The Global Foundation for Peroxisomal Disorders	Y	Y	Y	Y	Oklahoma	South	2	815854	2011	12	https://www.thegfpd.org/
TRUE	The Jansen’s Foundation	Y	Y	Y	Y	Nebraska	Midwest	0	0	2017	6	https://www.thejansensfoundation.org/
TRUE	The LAM Foundation	Y	Y	Y	Y	Ohio	Midwest	7	1571673	1995	28	https://www.thelamfoundation.org/
FALSE	The Mast Cell Disease Society, Inc.	Y	Y	Y	Y	Massachusetts	Northeast	4	441868	1997	26	https://tmsforacure.org/
FALSE	The Menkes Foundation - General Support Organization	Y	Y	Y	Y	Maryland	Northeast	0	34075	2007	16	https://themenkesfoundation.org/
FALSE	The Multiple System Atrophy Coalition, Inc.	Y	Y	Y	Y	Virginia	South	0	1466979	2001	22	https://www.multiplesystematrophy.org/
FALSE	The Network of Tyrosinemia Advocates	Y	Y	Y	Y	New Jersey	Northeast	0	98792	2015	8	https://notacares.org/
FALSE	The Ryan Foundation	Y	Y	Y	Y	Florida	South	0	68873	1989	34	http://ryanfoundation.org/home
FALSE	The Sickle Cell Foundation of Tennessee	Y	Y	Y	Y	Tennessee	South	1	258498	2009	14	https://www.sicklecelltn.org/
FALSE	The Snow Foundation	Y	Y	Y	Y	Missouri	Midwest	1	297516	2013	10	https://thesnowfoundation.org/
FALSE	The Speak Foundation	Y	Y	Y	Y	Georgia	South	3	209874	2009	14	https://thespeakfoundation.com/
TRUE	The Stiff Person Syndrome Research Foundation	Y	Y	Y	Y	Maryland	Northeast	0	556964	2019	4	https://stiffperson.org/
FALSE	The Sturge-Weber Foundation	Y	Y	Y	Y	Colorado	West	4	376017	1988	35	https://sturge-weber.org/
TRUE	The Sumaira Foundation for NMO	Y	Y	Y	Y	Massachusetts	Northeast	0	1457691	2014	9	https://www.sumairafoundation.org/
TRUE	The TBCK Foundation	Y	Y	Y	Y	Michigan	Midwest	0	250715	2019	4	https://tbckfoundation.com/
FALSE	The Vision of Children Foundation	Y	Y	Y	Y	California	West	0	351716	1990	33	https://www.visionofchildren.org/
FALSE	The WeHeal Foundation	Y	Y	Y	Y	California	West	0	0	2003	20	https://weheal.org/
FALSE	The Wiedemann-Steiner Syndrome Foundation	Y	Y	Y	Y	California	West	0	227816	2016	7	http://www.wssfoundation.org/
FALSE	The Yaya Foundation for 4H Leukodystrophy	Y	Y	Y	Y	Minnesota	Midwest	2	542579	2018	5	https://yayafoundation4hl.org/
FALSE	ThinkGenetic Foundation	Y	Y	Y	Y	Massachusetts	Northeast	2	172384	2017	6	https://thinkgenetic.org/
FALSE	Thisbe and Noah Scott Foundation	Y	Y	Y	Y	Tennessee	South	1	78662	2011	12	https://thisbeandnoah.org/
FALSE	Timothy Syndromes Alliance	Y	Y	Y	Y	Maryland	Northeast	0	146942	2021	2	http://www.timothysyndromefoundation.org/
TRUE	TNA – The Facial Pain Association	Y	Y	Y	Y	Georgia	South	4	582414	1991	32	https://www.facepain.org/
FALSE	Translational Genomics Research Institute	Y	Y	Y	Y	Arizona	West	450	47789496	2002	21	https://www.tgen.org/
FALSE	Translational Pulmonary and Immunology Research Center	Y	Y	Y	Y	California	West	228	13971244	2015	8	https://www.tpirc.org/tpirc-pipeline
FALSE	Transplant Unwrapped	Y	Y	Y	Y	Texas	South	0	0	2020	3	https://www.transplantunwrapped.org/
FALSE	Trisomy 18 Foundation	Y	Y	Y	Y	Michigan	Midwest	2	133234	2004	19	https://www.trisomy18.org/
FALSE	TUBB3 Foundation	Y	Y	Y	Y	Iowa	Midwest	0	0	2017	6	https://tubb3foundation.org/
FALSE	Tuberous Sclerosis Alliance (National Tuberous Sclerosis Association)	Y	Y	Y	Y	Maryland	Northeast	27	8909542	1975	48	http://www.tscalliance.org/
FALSE	Turner Syndrome Global Alliance	Y	Y	Y	Y	Kansas	Midwest	0	10404	2014	9	http://tsgalliance.org/
FALSE	Turner Syndrome Society of the United States	Y	Y	Y	Y	Texas	South	3	522013	1988	35	https://www.turnersyndrome.org/
FALSE	Tyler’s Hope for a Dystonia Cure	Y	Y	Y	Y	Florida	South	1	376541	2006	17	http://www.tylershope.org/
FALSE	Tyrosinemia Society, Inc.	Y	Y	Y	Y	Alabama	South	0	0	2019	4	https://www.tyrosinemia.org/
FALSE	U.R. Our Hope	Y	Y	Y	Y	Texas	South	0	0	2013	10	https://urourhope.org/
FALSE	United Leukodystrophy Foundation	Y	Y	Y	Y	Illinois	Midwest	3	498897	1983	40	https://ulf.org/
FALSE	United Mitochondrial Disease Foundation	Y	Y	Y	Y	Pennsylvania	Northeast	17	3572403	2001	22	https://www.umdf.org/
FALSE	United MSD Foundation	Y	Y	Y	Y	Mississippi	South	6	720064	2016	7	https://curemsd.org/
TRUE	United States Thrombotic Microangiopathy Alliance	Y	Y	Y	Y	Ohio	Midwest	2	950114	2019	4	http://www.ustma.org/
FALSE	Uplifting Athletes - Umbrella Organization	Y	Y	Y	Y	Pennsylvania	Northeast	4	1116184	2006	17	https://www.upliftingathletes.org/
TRUE	Usher 1F Collaborative, Inc	Y	Y	Y	Y	Massachusetts	Northeast	1	1082978	2014	9	https://www.usher1f.org/
TRUE	Usher Syndrome Coalition	Y	Y	Y	Y	Massachusetts	Northeast	3	502883	2010	13	https://www.usher-syndrome.org/
FALSE	Utah Food Allergy Network	Y	Y	Y	Y	Utah	West	0	0	2009	14	https://utahfoodallergy.org/
FALSE	Vasculitis Foundation	Y	Y	Y	Y	Missouri	Midwest	5	1569283	1990	33	https://www.vasculitisfoundation.org/
FALSE	Vestibular Disorders Association (VEDA)	Y	Y	Y	Y	Oregon	West	7	568755	1986	37	https://vestibular.org/
FALSE	VHL Alliance	Y	Y	Y	Y	Massachusetts	Northeast	0	1073740	1993	30	https://www.vhl.org/
TRUE	Vici Syndrome Foundation, Inc.	Y	Y	Y	Y	Maryland	Northeast	0	0	2021	2	https://vicisyndrome.org
FALSE	Wake Up Narcolepsy	Y	Y	Y	Y	Massachusetts	Northeast	2	535258	2009	14	https://www.wakeupnarcolepsy.org/
FALSE	White Sutton Syndrome Foundation	Y	Y	Y	Y	Oklahoma	South	0	0	2019	4	https://whitesutton.org/
FALSE	William E Proudford Sickle Cell Fund	Y	Y	Y	Y	Delaware	Northeast	0	31223	2006	17	https://wepsicklecell.org/
FALSE	Williams Syndrome Association	Y	Y	Y	Y	New Jersey	Northeast	16	2421502	1995	28	https://williams-syndrome.org/
FALSE	Wilson Disease Association	Y	Y	Y	Y	New York	Northeast	1	655804	1985	38	https://www.wilsonsdisease.org/
FALSE	Wiskott Aldrich Foundation	Y	Y	Y	Y	Georgia	South	0	131257	2003	20	http://www.wiskott.org/
FALSE	Wobbly Feet Foundation	Y	Y	Y	Y	Florida	South	0	74449	2009	14	http://wobblyfeet0.us/
FALSE	Worldwide Syringomyelia & Chiari Task Force, Inc.	Y	Y	Y	Y	Georgia	South	0	0	2015	8	https://www.wstfcure.org/
FALSE	Wylder Nation	Y	Y	Y	Y	Arizona	West	1	550698	2013	10	https://wyldernation.org/
FALSE	Xia-Gibbs Society	Y	Y	Y	Y	Texas	South	0	33777	2017	6	https://xia-gibbs.org/
FALSE	XLH Network Inc.	Y	Y	Y	Y	New York	Northeast	2	191529	2005	18	https://xlhnetwork.org
FALSE	XP Family Support Group	Y	Y	Y	Y	California	West	1	59106	2006	17	https://xpfamilysupport.org
FALSE	Yellow Brick Road Project	Y	Y	Y	Y	New York	Northeast	0	1500	2017	6	https://yellowbrickroadproject.org/
FALSE	Zoe’s Story	Y	Y	Y	Y	Florida	South	0	0	2018	5	https://zoestory.org/
698 US-based RDNPs met inclusion criteria for the ROADMAP study from dissemination across rare disease mailing lists. Of the aforementioned RDNPs meeting study criteria, 147 were represented in the final ROADMAP cohort. Variables, including geographic region, total revenue, number of compensated employees, and ruling year, were extracted from Guidestar Pro and tax filings for each RDNP, and a tea…
extracted mention of other variables directly from RDNP websites.
